# Supplementary material for: An evolutionarily conserved iron-sulfur cluster underlies redox sensory function of the Chloroplast Sensor Kinase
Source: Commun Biol. 2020 Jan 8;3:13. doi: 10.1038/s42003-019-0728-4 (PMC6949291; doi:10.1038/s42003-019-0728-4)
Supplement: Supplementary file 3 — Supplementary Data 1 [file 42003_2019_728_MOESM3_ESM.xlsx]

## Sheet: Fig. 1. UV-Vis absorbanc
	Fig. 1a Syn-CSK				Fig. 1b. Phaeo-CSK				Fig. 1c Ara-CSK
Wavelength (nm)	Before reconstitution	Reconstituted		Wavelength (nm)	Before reconstitution	Reconstituted		Wavelength (nm)	Before reconstitution	Reconstituted
750	-0.0124903	-0.062508		750	-0.00795075	-0.124674		750	-0.0125192	-0.0752972
749.5	-0.0123209	-0.0621471		749.5	-0.00810193	-0.12418		749.5	-0.0124185	-0.0754498
749	-0.0124105	-0.0619478		749	-0.00789043	-0.123847		749	-0.012625	-0.0748235
748.5	-0.0123252	-0.0617106		748.5	-0.00805483	-0.123082		748.5	-0.0124994	-0.0744918
748	-0.0124731	-0.0614468		748	-0.00811484	-0.122934		748	-0.0125449	-0.0741777
747.5	-0.0122608	-0.0612265		747.5	-0.00767691	-0.122043		747.5	-0.0125901	-0.073923
747	-0.0124343	-0.0608725		747	-0.00788821	-0.121916		747	-0.0125164	-0.0737319
746.5	-0.0126413	-0.0599539		746.5	-0.0078869	-0.121082		746.5	-0.0121749	-0.0732589
746	-0.0122311	-0.0598893		746	-0.00773672	-0.120136		746	-0.0123142	-0.0728347
745.5	-0.0124147	-0.0598764		745.5	-0.00750807	-0.119799		745.5	-0.0120174	-0.0724108
745	-0.0124126	-0.0594319		745	-0.0073238	-0.119446		745	-0.0119767	-0.07198
744.5	-0.0124872	-0.0592104		744.5	-0.00740389	-0.11867		744.5	-0.0113624	-0.0717424
744	-0.0126795	-0.0587262		744	-0.00739844	-0.118556		744	-0.0113503	-0.0713692
743.5	-0.0124038	-0.0590954		743.5	-0.00724826	-0.117667		743.5	-0.0114952	-0.0709324
743	-0.0123936	-0.0585664		743	-0.00720297	-0.117549		743	-0.0114135	-0.0706309
742.5	-0.012079	-0.058001		742.5	-0.00726894	-0.117053		742.5	-0.0112866	-0.070676
742	-0.0121664	-0.057883		742	-0.00696686	-0.116479		742	-0.0111571	-0.0703903
741.5	-0.0122711	-0.0575496		741.5	-0.00711381	-0.115823		741.5	-0.0113614	-0.069818
741	-0.0122484	-0.0569935		741	-0.00732037	-0.115023		741	-0.0116347	-0.0697149
740.5	-0.0119014	-0.0566293		740.5	-0.00732854	-0.114817		740.5	-0.0117597	-0.0692456
740	-0.0119535	-0.0564865		740	-0.00727297	-0.114023		740	-0.0119398	-0.0690155
739.5	-0.0119751	-0.0560728		739.5	-0.00729304	-0.113201		739.5	-0.012133	-0.0687457
739	-0.01221	-0.0560135		739	-0.00711765	-0.112399		739	-0.01272	-0.0684191
738.5	-0.0119791	-0.0553037		738.5	-0.00719955	-0.111895		738.5	-0.0127646	-0.0682323
738	-0.0119849	-0.0550409		738	-0.00696273	-0.111491		738	-0.01288	-0.0678534
737.5	-0.0117895	-0.0549133		737.5	-0.00717635	-0.11055		737.5	-0.0130153	-0.0674391
737	-0.0117586	-0.0546501		737	-0.00734498	-0.109622		737	-0.0130276	-0.0671435
736.5	-0.0116846	-0.0543949		736.5	-0.00778614	-0.108906		736.5	-0.0128471	-0.0668299
736	-0.011565	-0.054388		736	-0.00798534	-0.108441		736	-0.0128416	-0.0663931
735.5	-0.0116379	-0.0537082		735.5	-0.0077463	-0.107852		735.5	-0.0126399	-0.0665301
735	-0.0114297	-0.0533382		735	-0.00745573	-0.107268		735	-0.0127123	-0.0658472
734.5	-0.0116306	-0.0528327		734.5	-0.00740933	-0.106542		734.5	-0.0127189	-0.0656246
734	-0.0110589	-0.052572		734	-0.00747993	-0.10602		734	-0.012933	-0.0652419
733.5	-0.0113839	-0.0523691		733.5	-0.00736495	-0.105252		733.5	-0.0128183	-0.0646046
733	-0.0112945	-0.0518447		733	-0.00745462	-0.104719		733	-0.012636	-0.0642552
732.5	-0.0110596	-0.0513061		732.5	-0.00768115	-0.104008		732.5	-0.0128302	-0.0640054
732	-0.011372	-0.0512829		732	-0.00768206	-0.103646		732	-0.0125732	-0.0638518
731.5	-0.0111554	-0.0508071		731.5	-0.00788337	-0.102602		731.5	-0.0126915	-0.0636385
731	-0.0109578	-0.0504854		731	-0.00796678	-0.102265		731	-0.0127205	-0.0631169
730.5	-0.0108593	-0.0502124		730.5	-0.00760914	-0.101489		730.5	-0.0124257	-0.0627635
730	-0.0108717	-0.0499739		730	-0.00751009	-0.10099		730	-0.0128952	-0.0625503
729.5	-0.0108339	-0.0495069		729.5	-0.00763788	-0.100324		729.5	-0.0126292	-0.0619366
729	-0.0108214	-0.049216		729	-0.00755649	-0.0992644		729	-0.0126706	-0.0618865
728.5	-0.0108553	-0.0489059		728.5	-0.00780864	-0.0987674		728.5	-0.0126996	-0.0612717
728	-0.0106635	-0.0485838		728	-0.0076752	-0.0981995		728	-0.0125618	-0.0610843
727.5	-0.0108458	-0.0481125		727.5	-0.0076169	-0.0977104		727.5	-0.012658	-0.060636
727	-0.0108133	-0.047651		727	-0.00779583	-0.0968841		727	-0.0122361	-0.0601872
726.5	-0.0107376	-0.0474481		726.5	-0.00779139	-0.0961474		726.5	-0.0124347	-0.0597155
726	-0.01052	-0.0473145		726	-0.0076399	-0.0953129		726	-0.0124459	-0.0595103
725.5	-0.0103474	-0.0469151		725.5	-0.00765109	-0.0944288		725.5	-0.0122928	-0.0591284
725	-0.010355	-0.0464617		725	-0.00770384	-0.0938502		725	-0.012373	-0.058629
724.5	-0.0106384	-0.0460433		724.5	-0.0074407	-0.0930158		724.5	-0.012144	-0.0583848
724	-0.0103245	-0.0456269		724	-0.00737837	-0.0924575		724	-0.0124038	-0.0580056
723.5	-0.0103012	-0.0454633		723.5	-0.00747681	-0.0916429		723.5	-0.0126586	-0.0576864
723	-0.0103828	-0.0451461		723	-0.00767288	-0.0908518		723	-0.0123335	-0.0570998
722.5	-0.010238	-0.0447408		722.5	-0.00781559	-0.0905982		722.5	-0.0120313	-0.0570148
722	-0.0103416	-0.0442015		722	-0.00763425	-0.0896127		722	-0.012176	-0.0568533
721.5	-0.0101546	-0.0438203		721.5	-0.00736052	-0.0888631		721.5	-0.0121517	-0.0563602
721	-0.0103329	-0.0435826		721	-0.00771443	-0.0883145		721	-0.0123038	-0.0559381
720.5	-0.00993807	-0.0431849		720.5	-0.0072883	-0.0874432		720.5	-0.0122518	-0.0555101
720	-0.0101744	-0.0429764		720	-0.0074647	-0.086794		720	-0.0120617	-0.0551369
719.5	-0.009992	-0.0425015		719.5	-0.00734034	-0.0859305		719.5	-0.0119903	-0.0545732
719	-0.00992456	-0.0422018		719	-0.00733419	-0.0853508		719	-0.0121781	-0.0545263
718.5	-0.00977186	-0.0417958		718.5	-0.00702617	-0.0844829		718.5	-0.0120098	-0.0539247
718	-0.00994758	-0.0418632		718	-0.00679903	-0.0836265		718	-0.0116591	-0.0537754
717.5	-0.00966358	-0.0413125		717.5	-0.00709697	-0.0830432		717.5	-0.0118509	-0.0531655
717	-0.00969653	-0.0409414		717	-0.00731362	-0.0820476		717	-0.0121087	-0.0529606
716.5	-0.00975702	-0.0404763		716.5	-0.00688981	-0.0813803		716.5	-0.0118759	-0.0524255
716	-0.00980788	-0.040273		716	-0.00708204	-0.0806233		716	-0.0119275	-0.0519287
715.5	-0.00975855	-0.0397354		715.5	-0.00703625	-0.0800595		715.5	-0.0115265	-0.051579
715	-0.00962141	-0.039156		715	-0.00699944	-0.0790568		715	-0.0114629	-0.0511226
714.5	-0.00954659	-0.0387697		714.5	-0.006713	-0.0781073		714.5	-0.011317	-0.0505055
714	-0.0096341	-0.0387613		714	-0.00674104	-0.0775157		714	-0.011484	-0.0504253
713.5	-0.00944445	-0.0383371		713.5	-0.0067838	-0.0766802		713.5	-0.0114702	-0.049984
713	-0.00970984	-0.0382266		713	-0.00683484	-0.0756761		713	-0.0110212	-0.0498633
712.5	-0.00951507	-0.0376155		712.5	-0.00651804	-0.0752613		712.5	-0.0110597	-0.0493201
712	-0.00930874	-0.0371804		712	-0.0065491	-0.0741091		712	-0.0109703	-0.0486333
711.5	-0.00923495	-0.0368176		711.5	-0.00645712	-0.0734425		711.5	-0.011309	-0.0482886
711	-0.00904377	-0.0365707		711	-0.00662979	-0.0722923		711	-0.0114842	-0.0481457
710.5	-0.00899137	-0.0361278		710.5	-0.00650876	-0.071591		710.5	-0.0110153	-0.0475565
710	-0.00920476	-0.0357742		710	-0.00678108	-0.0711538		710	-0.010954	-0.0471301
709.5	-0.00892566	-0.0354721		709.5	-0.00666721	-0.0699471		709.5	-0.0109265	-0.0467213
709	-0.00878289	-0.0351267		709	-0.00683353	-0.0690988		709	-0.0106411	-0.0464508
708.5	-0.00885709	-0.0347866		708.5	-0.00690009	-0.0682693		708.5	-0.0107474	-0.0458319
708	-0.00883898	-0.0346704		708	-0.00652006	-0.067249		708	-0.0109949	-0.0454284
707.5	-0.00901542	-0.0340395		707.5	-0.00661496	-0.0666363		707.5	-0.0105083	-0.0452323
707	-0.0087965	-0.033529		707	-0.00673226	-0.0657514		707	-0.0107575	-0.044662
706.5	-0.00866847	-0.033301		706.5	-0.00670382	-0.0647363		706.5	-0.0103735	-0.0443246
706	-0.00861064	-0.0330904		706	-0.00636846	-0.0637226		706	-0.0104302	-0.0439779
705.5	-0.00853614	-0.0328189		705.5	-0.00674255	-0.0627765		705.5	-0.0102157	-0.0437877
705	-0.00858373	-0.0322227		705	-0.00657946	-0.0622406		705	-0.0105012	-0.0431404
704.5	-0.00866038	-0.0317785		704.5	-0.00656756	-0.0608273		704.5	-0.00988049	-0.0425946
704	-0.00844341	-0.0312136		704	-0.00639449	-0.0599853		704	-0.0100714	-0.0422798
703.5	-0.00823309	-0.0308944		703.5	-0.00628757	-0.0591879		703.5	-0.0100475	-0.0419371
703	-0.00793066	-0.0304511		703	-0.00655989	-0.0582484		703	-0.0102197	-0.0412424
702.5	-0.00817076	-0.0300109		702.5	-0.00656191	-0.0575426		702.5	-0.0100429	-0.0409754
702	-0.00836747	-0.029901		702	-0.00660397	-0.0565333		702	-0.0098527	-0.0401747
701.5	-0.00818744	-0.0293509		701.5	-0.0064782	-0.0555399		701.5	-0.0100631	-0.0400437
701	-0.00797487	-0.029255		701	-0.00655647	-0.0548194		701	-0.00973894	-0.0392324
700.5	-0.00775166	-0.0287345		700.5	-0.00623493	-0.0540787		700.5	-0.00953824	-0.0390945
700	-0.0077406	-0.0286183		700	-0.00630018	-0.0531694		700	-0.00992628	-0.0388369
699.5	-0.00791981	-0.0280988		699.5	-0.00572922	-0.0523027		699.5	-0.00960277	-0.0386291
699	-0.00761022	-0.0275325		699	-0.00604803	-0.0513957		699	-0.00963293	-0.0377646
698.5	-0.00772024	-0.0272722		698.5	-0.0062442	-0.0502025		698.5	-0.00917929	-0.0373963
698	-0.00766272	-0.0268491		698	-0.00606397	-0.0493502		698	-0.00947382	-0.0369962
697.5	-0.007605	-0.0265394		697.5	-0.0062198	-0.0483674		697.5	-0.00913243	-0.0365617
697	-0.00754267	-0.0260027		697	-0.00593134	-0.0476012		697	-0.00920008	-0.0360797
696.5	-0.0075877	-0.0254993		696.5	-0.0060325	-0.0466432		696.5	-0.00926246	-0.0357149
696	-0.0073697	-0.0253814		696	-0.0062548	-0.0455193		696	-0.00878544	-0.0350958
695.5	-0.00747911	-0.0248846		695.5	-0.00605479	-0.0447985		695.5	-0.00910216	-0.034628
695	-0.00704721	-0.0245207		695	-0.00607678	-0.0437155		695	-0.00877456	-0.0342392
694.5	-0.00686841	-0.0243839		694.5	-0.00612428	-0.0428599		694.5	-0.00874569	-0.0339172
694	-0.00710299	-0.0240387		694	-0.00608757	-0.0416079		694	-0.00875387	-0.033546
693.5	-0.00699358	-0.0234918		693.5	-0.00601485	-0.0409639		693.5	-0.00854413	-0.0328174
693	-0.0071865	-0.0229819		693	-0.00582181	-0.039922		693	-0.00843134	-0.0324669
692.5	-0.00711742	-0.0228058		692.5	-0.00587617	-0.0390644		692.5	-0.00858786	-0.0321573
692	-0.00686422	-0.0224201		692	-0.00581061	-0.038279		692	-0.0083946	-0.0317046
691.5	-0.00685409	-0.0217963		691.5	-0.00611843	-0.0371903		691.5	-0.00809339	-0.0314238
691	-0.00657038	-0.0218449		691	-0.00575211	-0.0361818		691	-0.00791499	-0.0308223
690.5	-0.00666434	-0.0212765		690.5	-0.00592035	-0.035118		690.5	-0.00800064	-0.0300585
690	-0.00665554	-0.0210043		690	-0.00570118	-0.0341457		690	-0.00785898	-0.0301641
689.5	-0.00641103	-0.0205689		689.5	-0.00586871	-0.0334255		689.5	-0.00795399	-0.0295392
689	-0.00634911	-0.0200477		689	-0.00584168	-0.0325703		689	-0.0081075	-0.0288825
688.5	-0.00627389	-0.0196958		688.5	-0.00582998	-0.0313088		688.5	-0.00779359	-0.028724
688	-0.00611106	-0.0196412		688	-0.00581081	-0.0307156		688	-0.00764266	-0.0281927
687.5	-0.00618997	-0.019419		687.5	-0.00579266	-0.0295006		687.5	-0.00744325	-0.0276029
687	-0.00597381	-0.0187605		687	-0.0056683	-0.0282886		687	-0.00765903	-0.0269134
686.5	-0.00599745	-0.0186976		686.5	-0.00549724	-0.0272621		686.5	-0.00759612	-0.0269609
686	-0.0060474	-0.0181778		686	-0.00559043	-0.0266627		686	-0.00739747	-0.0264592
685.5	-0.00590196	-0.0176322		685.5	-0.00569392	-0.0255268		685.5	-0.00710682	-0.0257021
685	-0.00597217	-0.0173472		685	-0.00527827	-0.0247779		685	-0.00709658	-0.0251427
684.5	-0.00588938	-0.0168225		684.5	-0.00540233	-0.023654		684.5	-0.00687316	-0.0247431
684	-0.00576093	-0.0164769		684	-0.00512174	-0.0228233		684	-0.00642124	-0.0242509
683.5	-0.005655	-0.016099		683.5	-0.00566689	-0.0221034		683.5	-0.00654049	-0.023642
683	-0.00566084	-0.0158146		683	-0.00506032	-0.0210415		683	-0.00711608	-0.0233123
682.5	-0.00564088	-0.0153127		682.5	-0.00541635	-0.0202417		682.5	-0.00637761	-0.0230813
682	-0.00538993	-0.0150997		682	-0.00530268	-0.0192012		682	-0.00649869	-0.0225987
681.5	-0.00560148	-0.0146393		681.5	-0.00518175	-0.0182342		681.5	-0.00628938	-0.0222392
681	-0.00551356	-0.0145667		681	-0.00532941	-0.0173604		681	-0.00620815	-0.0217053
680.5	-0.00518503	-0.0141682		680.5	-0.00518952	-0.0166542		680.5	-0.00612477	-0.0212987
680	-0.00532617	-0.0138568		680	-0.00520616	-0.0156051		680	-0.00598311	-0.0208543
679.5	-0.00515975	-0.0130716		679.5	-0.00503238	-0.0144644		679.5	-0.00600131	-0.0206901
679	-0.00523529	-0.0129209		679	-0.00516864	-0.0135601		679	-0.00612639	-0.0200534
678.5	-0.00507092	-0.0127356		678.5	-0.0050587	-0.0128221		678.5	-0.00581871	-0.0196678
678	-0.00494759	-0.0123419		678	-0.00470892	-0.0119165		678	-0.00574287	-0.0190709
677.5	-0.00506099	-0.0120513		677.5	-0.00476581	-0.010591		677.5	-0.00569343	-0.0188094
677	-0.00473727	-0.0116834		677	-0.00504216	-0.00954801		677	-0.0054282	-0.0182378
676.5	-0.0048782	-0.0110957		676.5	-0.00492738	-0.00901587		676.5	-0.00533782	-0.01762
676	-0.00464977	-0.0109312		676	-0.00492789	-0.00870581		676	-0.00503629	-0.0172616
675.5	-0.00462316	-0.0106319		675.5	-0.00483157	-0.007701		675.5	-0.00536443	-0.0166786
675	-0.00429504	-0.0103464		675	-0.00500606	-0.00678113		675	-0.00534062	-0.0164746
674.5	-0.00426403	-0.0101777		674.5	-0.00481916	-0.00621067		674.5	-0.00538834	-0.0159978
674	-0.00442154	-0.00978047		674	-0.00471487	-0.00549555		674	-0.00524205	-0.0155096
673.5	-0.00430496	-0.00939542		673.5	-0.00462541	-0.00422461		673.5	-0.00492145	-0.0154004
673	-0.0043153	-0.00934025		673	-0.00460938	-0.00377894		673	-0.00493976	-0.0150285
672.5	-0.00419668	-0.00874345		672.5	-0.00482642	-0.00267265		672.5	-0.00449194	-0.0146575
672	-0.00407898	-0.00867155		672	-0.00466586	-0.00199637		672	-0.00454171	-0.0142276
671.5	-0.0040098	-0.00833157		671.5	-0.00451437	-0.00123732		671.5	-0.0044538	-0.0134491
671	-0.00379927	-0.00786986		671	-0.00450841	-0.000821952		671	-0.00450713	-0.0132373
670.5	-0.00384451	-0.00775452		670.5	-0.00473535	3.18339e-06		670.5	-0.004161	-0.0128765
670	-0.0038352	-0.0076005		670	-0.00475834	0.000972972		670	-0.0041945	-0.0124187
669.5	-0.00379098	-0.00730024		669.5	-0.00437669	0.00171203		669.5	-0.00432183	-0.0121705
669	-0.00381411	-0.00703158		669	-0.00421824	0.00231967		669	-0.00418276	-0.0118626
668.5	-0.0036828	-0.00663201		668.5	-0.00451679	0.0030409		668.5	-0.00366803	-0.0112919
668	-0.00348661	-0.00631584		668	-0.00465708	0.00357164		668	-0.00416724	-0.0109566
667.5	-0.00348118	-0.00583067		667.5	-0.00449097	0.00420233		667.5	-0.00375691	-0.0103813
667	-0.00339644	-0.00592266		667	-0.00451033	0.00498723		667	-0.00388144	-0.0101028
666.5	-0.00314733	-0.00544934		666.5	-0.00454957	0.0056453		666.5	-0.00338762	-0.00979891
666	-0.00316064	-0.00527035		666	-0.00445637	0.00644331		666	-0.00339182	-0.00944867
665.5	-0.00328212	-0.00518939		665.5	-0.00431194	0.00696755		665.5	-0.00344644	-0.00904291
665	-0.00292934	-0.00476171		665	-0.00453655	0.007571		665	-0.00296381	-0.00876401
664.5	-0.00288543	-0.00439525		664.5	-0.00447715	0.00779256		664.5	-0.00315923	-0.0085518
664	-0.00270633	-0.00423879		664	-0.0041776	0.00867869		664	-0.00286847	-0.0083628
663.5	-0.00265177	-0.00403378		663.5	-0.0042718	0.00923871		663.5	-0.00295013	-0.00763172
663	-0.00254503	-0.00393609		663	-0.00427644	0.00945518		663	-0.00290726	-0.00749426
662.5	-0.00251535	-0.00396548		662.5	-0.00427331	0.0100295		662.5	-0.00262124	-0.00689471
662	-0.00231383	-0.00367126		662	-0.00416489	0.0106898		662	-0.00280308	-0.00668887
661.5	-0.00244514	-0.00332605		661.5	-0.00422591	0.0110805		661.5	-0.0026012	-0.00640349
661	-0.00241904	-0.00333163		661	-0.00409035	0.011633		661	-0.00222566	-0.00610446
660.5	-0.00218641	-0.0030186		660.5	-0.00442732	0.0121961		660.5	-0.00199221	-0.00566422
660	-0.00191632	-0.00292683		660	-0.00414482	0.0129351		660	-0.00215198	-0.00537782
659.5	-0.00212848	-0.00247779		659.5	-0.00427593	0.0132744		659.5	-0.00207236	-0.0051169
659	-0.0019591	-0.00200353		659	-0.00394965	0.0134474		659	-0.00206579	-0.00450814
658.5	-0.00163129	-0.00201189		658.5	-0.00409197	0.0138502		658.5	-0.00170814	-0.00424939
658	-0.00170487	-0.00172407		658	-0.00394612	0.0142989		658	-0.00160364	-0.00422845
657.5	-0.00165831	-0.00183941		657.5	-0.00427856	0.0147322		657.5	-0.00123381	-0.0035769
657	-0.00167867	-0.00185694		657	-0.00411194	0.0153242		657	-0.00150615	-0.00378548
656.5	-0.00157827	-0.00133135		656.5	-0.00419071	0.0156683		656.5	-0.00158996	-0.00334353
656	-0.00127379	-0.00143566		656	-0.0039077	0.0161215		656	-0.00134854	-0.00309228
655.5	-0.00126653	-0.00106048		655.5	-0.00429722	0.0162778		655.5	-0.00144819	-0.00265306
655	-0.00094813	-0.000930854		655	-0.00426948	0.0163957		655	-0.000824658	-0.00253598
654.5	-0.00092285	-0.000880559		654.5	-0.00413856	0.0170045		654.5	-0.000853745	-0.00194701
654	-0.000943524	-0.000850359		654	-0.00408077	0.0171964		654	-0.00114773	-0.00170954
653.5	-0.000600973	-0.000818649		653.5	-0.00404144	0.0174491		653.5	-0.000767347	-0.00138536
653	-0.000609571	-0.000591105		653	-0.00377436	0.0178069		653	-0.000950915	-0.00161168
652.5	-0.00054192	-0.000662075		652.5	-0.00412606	0.0181236		652.5	-0.000459891	-0.00108508
652	-0.000434764	-0.000395386		652	-0.00385676	0.0185939		652	-0.00048553	-0.000869904
651.5	-0.000305809	-0.000139384		651.5	-0.00346956	0.0186924		651.5	-0.000433605	-0.000429547
651	-4.99447e-05	-4.06537e-05		651	-0.00401925	0.0189748		651	-0.000431235	-0.000341476
650.5	-5.32197e-05	9.16451e-05		650.5	-0.00380603	0.0191117		650.5	0.000240018	-0.000128011
650	0	0		650	-0.00390043	0.0194276		650	0	0
649.5	7.06185e-05	0.000380751		649.5	-0.00396942	0.0196656		649.5	-0.000237325	0.000436374
649	3.22389e-05	0.000363096		649	-0.00391133	0.0196096		649	0.000189817	0.000756344
648.5	-4.63626e-05	0.000408628		648.5	-0.00407028	0.0201262		648.5	0.00022569	0.000821431
648	0.000162422	0.000637799		648	-0.00393099	0.0201887		648	0.000539825	0.00128238
647.5	0.00030632	0.000638147		647.5	-0.00391909	0.0203095		647.5	0.000148772	0.0012495
647	0.000466389	0.000757901		647	-0.00388006	0.0204617		647	0.000662312	0.00165515
646.5	0.000354525	0.000865575		646.5	-0.00346351	0.0206049		646.5	0.000813562	0.00188557
646	0.000538952	0.000958963		646	-0.00356054	0.0205852		646	0.000955871	0.00189115
645.5	0.00043937	0.000930854		645.5	-0.00342841	0.0206449		645.5	0.000975477	0.00221214
645	0.000740573	0.00102064		645	-0.00369458	0.0208792		645	0.000966967	0.0020814
644.5	0.000738833	0.000974063		644.5	-0.0034627	0.0211385		644.5	0.00124781	0.00256124
644	0.000655319	0.00118628		644	-0.00359715	0.0211111		644	0.00136405	0.00285618
643.5	0.000890202	0.00141394		643.5	-0.0035326	0.0213851		643.5	0.00148848	0.0029876
643	0.00116991	0.00129395		643	-0.00345776	0.0214314		643	0.00133238	0.00335877
642.5	0.000916505	0.0015021		642.5	-0.00345675	0.0217562		642.5	0.00172096	0.00354891
642	0.00124903	0.00165786		642	-0.00359493	0.0217023		642	0.00148783	0.0038789
641.5	0.00109694	0.00145784		641.5	-0.0039312	0.0215802		641.5	0.00136459	0.00389483
641	0.00121013	0.00140186		641	-0.00323012	0.0214904		641	0.0012267	0.00401965
640.5	0.00126765	0.00160896		640.5	-0.0033571	0.0213667		640.5	0.00170124	0.0041496
640	0.00127083	0.00167273		640	-0.0034735	0.0214124		640	0.00185551	0.00442997
639.5	0.00144747	0.00162452		639.5	-0.00361399	0.0213497		639.5	0.0017774	0.00468735
639	0.00148831	0.00167052		639	-0.0036612	0.0215836		639	0.00180121	0.00486316
638.5	0.00146487	0.00148235		638.5	-0.00350981	0.0214697		638.5	0.00195117	0.00505455
638	0.00142189	0.00181629		638	-0.00328761	0.0215416		638	0.00194762	0.00519041
637.5	0.00158625	0.0015834		637.5	-0.0033448	0.0215207		637.5	0.00189472	0.00552244
637	0.00173005	0.00167981		637	-0.00337586	0.0212719		637	0.00208637	0.00558024
636.5	0.00169607	0.00182524		636.5	-0.0030392	0.0217669		636.5	0.00238025	0.00575286
636	0.00173056	0.00159862		636	-0.00296093	0.0217368		636	0.0026053	0.00595381
635.5	0.00186443	0.00182872		635.5	-0.002911	0.0217739		635.5	0.00223116	0.00616625
635	0.00195081	0.00183673		635	-0.00297192	0.0213868		635	0.00275374	0.00653958
634.5	0.00190568	0.0019918		634.5	-0.00336386	0.021482		634.5	0.00274265	0.0068269
634	0.00178931	0.00207148		634	-0.0032034	0.0216005		634	0.00283562	0.00734224
633.5	0.00235722	0.00203942		633.5	-0.00304505	0.0218312		633.5	0.00258116	0.00737239
633	0.00223328	0.00200283		633	-0.00299199	0.021501		633	0.00302425	0.00767313
632.5	0.00228538	0.00215685		632.5	-0.00320894	0.0213663		632.5	0.00277647	0.00760725
632	0.00250256	0.0020177		632	-0.00292422	0.0215261		632	0.00298999	0.00806672
631.5	0.00265945	0.00215627		631.5	-0.00312362	0.0212075		631.5	0.00312261	0.00791607
631	0.0026397	0.00193105		631	-0.00320824	0.0210793		631	0.00302802	0.00824014
630.5	0.00277807	0.00233132		630.5	-0.00291544	0.0213946		630.5	0.00336866	0.00855931
630	0.0026267	0.00212874		630	-0.00303546	0.021303		630	0.00293602	0.00873966
629.5	0.00277705	0.00211306		629.5	-0.00271675	0.0211985		629.5	0.00317442	0.00891421
629	0.00283723	0.00210005		629	-0.00266239	0.0208419		629	0.00343502	0.00890795
628.5	0.0029017	0.0021306		628.5	-0.00248689	0.0208566		628.5	0.00330628	0.00915419
628	0.0028885	0.00220471		628	-0.00251332	0.0204754		628	0.00348586	0.00940134
627.5	0.00300303	0.00221586		627.5	-0.00265089	0.0207184		627.5	0.00360889	0.00979185
627	0.00314621	0.00229264		627	-0.00281287	0.0209389		627	0.00368161	0.00988072
626.5	0.00338457	0.00212224		626.5	-0.0028631	0.0204153		626.5	0.00374247	0.00975248
626	0.00324108	0.00212909		626	-0.00250474	0.0204265		626	0.00408914	0.0100645
625.5	0.00361771	0.0019875		625.5	-0.00284756	0.0203293		625.5	0.0037387	0.0102353
625	0.00318172	0.00247151		625	-0.00250585	0.0203132		625	0.00376843	0.010841
624.5	0.00366101	0.00217532		624.5	-0.00244675	0.020184		624.5	0.00382273	0.0111172
624	0.00346808	0.00211887		624	-0.00262023	0.0201625		624	0.00359305	0.0114001
623.5	0.00380593	0.00246373		623.5	-0.0027106	0.0200967		623.5	0.0037178	0.0116153
623	0.0037959	0.0023909		623	-0.00274227	0.0200203		623	0.00363571	0.0116696
622.5	0.0039836	0.00249428		622.5	-0.00246137	0.0197417		622.5	0.00386873	0.012137
622	0.00402761	0.00249753		622	-0.00257464	0.0199045		622	0.00341293	0.0120952
621.5	0.00410089	0.00227347		621.5	-0.00277999	0.0196543		621.5	0.0037205	0.0122691
621	0.00413077	0.0023578		621	-0.00284817	0.0195519		621	0.00408494	0.0125718
620.5	0.00430353	0.00262484		620.5	-0.00275659	0.0193918		620.5	0.00433767	0.0129501
620	0.00431243	0.00274958		620	-0.00251775	0.0193502		620	0.00411252	0.0128401
619.5	0.00439769	0.00248266		619.5	-0.00255507	0.0195482		619.5	0.0039771	0.0134649
619	0.00452787	0.00282706		619	-0.00246319	0.0190632		619	0.00386496	0.0135842
618.5	0.00472724	0.00254573		618.5	-0.00231704	0.0189479		618.5	0.00420592	0.0135796
618	0.00474976	0.00265817		618	-0.00232461	0.0189348		618	0.00412135	0.0139737
617.5	0.00480308	0.00285052		617.5	-0.00269516	0.0188687		617.5	0.00429285	0.0140574
617	0.00495128	0.002534		617	-0.00202727	0.0189845		617	0.00409582	0.0144332
616.5	0.00498597	0.00293915		616.5	-0.00270908	0.0185792		616.5	0.00401686	0.0146538
616	0.00506621	0.00299722		616	-0.0022536	0.0185753		616	0.00411338	0.0151562
615.5	0.00535319	0.00291777		615.5	-0.00266491	0.0183223		615.5	0.00395739	0.0151871
615	0.00515924	0.00275481		615	-0.00234841	0.0183706		615	0.00417349	0.0155124
614.5	0.00541705	0.00304322		614.5	-0.00248437	0.0186014		614.5	0.00395265	0.0158085
614	0.00557732	0.00322488		614	-0.00203595	0.0180949		614	0.0039812	0.0161642
613.5	0.00558971	0.00338506		613.5	-0.00218441	0.0177286		613.5	0.00395599	0.0163839
613	0.00569881	0.0033652		613	-0.00203494	0.0175434		613	0.00417597	0.0169448
612.5	0.00579348	0.00352839		612.5	-0.00227367	0.0175713		612.5	0.00420086	0.0171985
612	0.00579235	0.00335416		612	-0.00238371	0.017304		612	0.00431903	0.0172182
611.5	0.00598609	0.00346567		611.5	-0.00219601	0.0173059		611.5	0.00429986	0.0173617
611	0.0061304	0.0036176		611	-0.00198491	0.0173443		611	0.00396235	0.017724
610.5	0.00613408	0.00370982		610.5	-0.00211996	0.0167957		610.5	0.00382122	0.0181378
610	0.0062701	0.0035234		610	-0.00212349	0.0169252		610	0.00385936	0.0181393
609.5	0.00628238	0.00377626		609.5	-0.00204442	0.0167078		609.5	0.00379084	0.0184067
609	0.0066146	0.00363804		609	-0.00181587	0.0163611		609	0.00410907	0.018802
608.5	0.00670169	0.00398058		608.5	-0.00226873	0.0166197		608.5	0.00377759	0.0191322
608	0.00695162	0.00388824		608	-0.00186782	0.0163377		608	0.00394748	0.0196176
607.5	0.00681151	0.00409836		607.5	-0.00201406	0.0160429		607.5	0.00400371	0.0197624
607	0.0069202	0.00401066		607	-0.00189727	0.0156662		607	0.00407481	0.0200377
606.5	0.00715662	0.0040613		606.5	-0.00215234	0.0153955		606.5	0.00414322	0.0203766
606	0.00726357	0.00434786		606	-0.00192712	0.0154214		606	0.00385774	0.0205841
605.5	0.00705949	0.00431603		605.5	-0.00212107	0.0151426		605.5	0.0036801	0.0207491
605	0.00716665	0.00432579		605	-0.00158944	0.015256		605	0.00373569	0.021228
604.5	0.00723184	0.00451732		604.5	-0.00193115	0.0151431		604.5	0.00373202	0.0217747
604	0.00739938	0.00453405		604	-0.00170604	0.0144681		604	0.00376316	0.0222157
603.5	0.00762628	0.00479667		603.5	-0.00148062	0.0143158		603.5	0.00372405	0.0224954
603	0.00755249	0.00484732		603	-0.00162454	0.0142248		603	0.003906	0.0226916
602.5	0.00775667	0.00479179		602.5	-0.00172359	0.0138772		602.5	0.00351075	0.0230071
602	0.00787457	0.00507381		602	-0.00159499	0.0140529		602	0.00374441	0.0229542
601.5	0.00826963	0.00508427		601.5	-0.00153972	0.013789		601.5	0.00370412	0.0234575
601	0.00826523	0.00519566		601	-0.00188294	0.0134362		601	0.00351861	0.02389
600.5	0.0083513	0.00365186		600.5	-0.00106699	0.0120828		600.5	0.00313747	0.0230481
600	0.0085694	0.00391019		600	-0.00128333	0.0120842		600	0.00322645	0.0231599
599.5	0.00840575	0.00381006		599.5	-0.0015141	0.0118421		599.5	0.00326147	0.0237369
599	0.00881585	0.00393342		599	-0.00147083	0.011277		599	0.00296586	0.0238787
598.5	0.00868085	0.00408628		598.5	-0.00167003	0.0111937		598.5	0.00299409	0.0244408
598	0.00874349	0.00408999		598	-0.00157684	0.0109917		598	0.00323033	0.0247749
597.5	0.00892321	0.00431278		597.5	-0.00143563	0.0104866		597.5	0.00265819	0.0249166
597	0.00922656	0.0044028		597	-0.00134204	0.0106858		597	0.00266638	0.0254662
596.5	0.00940659	0.00470898		596.5	-0.00153306	0.0103571		596.5	0.00279834	0.0254548
596	0.00959378	0.00487264		596	-0.00137058	0.0102138		596	0.00285242	0.0257487
595.5	0.0095381	0.00475277		595.5	-0.00132055	0.00962556		595.5	0.00288334	0.0262222
595	0.00962837	0.00479818		595	-0.00170654	0.00978116		595	0.00284499	0.0264082
594.5	0.00978056	0.00487403		594.5	-0.00147668	0.00956469		594.5	0.00280944	0.0268655
594	0.00989866	0.00504164		594	-0.00121041	0.00913226		594	0.00280481	0.0272755
593.5	0.0102477	0.00520518		593.5	-0.00117693	0.00897258		593.5	0.00260863	0.0275094
593	0.010245	0.00532529		593	-0.001314	0.00870683		593	0.00273069	0.0279842
592.5	0.0105107	0.00509217		592.5	-0.00129887	0.00851111		592.5	0.00258935	0.0282427
592	0.010612	0.00547083		592	-0.00123714	0.00832839		592	0.00269665	0.0286488
591.5	0.0105036	0.00569709		591.5	-0.00108232	0.00793517		591.5	0.00270171	0.0288105
591	0.0108488	0.0058158		591	-0.00141768	0.00791378		591	0.00264623	0.0288457
590.5	0.0108238	0.00577039		590.5	-0.00116916	0.00764434		590.5	0.0021941	0.0295077
590	0.0110897	0.00586157		590	-0.00123896	0.00746925		590	0.00276161	0.0296416
589.5	0.0110584	0.00604439		589.5	-0.000961593	0.00712621		589.5	0.00257255	0.030178
589	0.0112893	0.00579304		589	-0.00114516	0.00679476		589	0.00254561	0.0307287
588.5	0.0116129	0.0061624		588.5	-0.000882419	0.00685906		588.5	0.00236388	0.0309694
588	0.0116976	0.00658207		588	-0.00113487	0.00669531		588	0.00234578	0.0313119
587.5	0.0116476	0.00673702		587.5	-0.00115353	0.00638957		587.5	0.00237659	0.0319802
587	0.0119325	0.00658474		587	-0.00109503	0.00620468		587	0.00237443	0.0317956
586.5	0.0120523	0.00672075		586.5	-0.00125983	0.00554509		586.5	0.00238434	0.0322403
586	0.0121966	0.00701416		586	-0.0010097	0.00536783		586	0.00251308	0.0323946
585.5	0.0122646	0.00691856		585.5	-0.00111218	0.00527908		585.5	0.0021942	0.0330325
585	0.0124608	0.00697861		585	-0.0010208	0.0049992		585	0.00252159	0.0333266
584.5	0.0125453	0.00700847		584.5	-0.000964115	0.00497131		584.5	0.00254777	0.0338122
584	0.0127994	0.0074035		584	-0.00111561	0.00462177		584	0.00257093	0.0342668
583.5	0.013036	0.00724797		583.5	-0.00127164	0.00405335		583.5	0.00219291	0.0345329
583	0.0130925	0.00753104		583	-0.000906827	0.00384541		583	0.00261564	0.0346709
582.5	0.0134724	0.0075933		582.5	-0.000804656	0.00418349		582.5	0.0024228	0.0350152
582	0.0135764	0.00768448		582	-0.000998911	0.00367873		582	0.0022318	0.0353992
581.5	0.0135958	0.00754335		581.5	-0.000899161	0.0037075		581.5	0.00208152	0.0356714
581	0.0136989	0.00774964		581	-0.000976319	0.00337643		581	0.00181834	0.0358307
580.5	0.0138976	0.00772293		580.5	-0.00102221	0.00359316		580.5	0.00171869	0.0359029
580	0.013963	0.00791586		580	-0.000987514	0.00307872		580	0.00217007	0.0365604
579.5	0.0140847	0.00749503		579.5	-0.00102292	0.00336561		579.5	0.00193415	0.0369612
579	0.0141785	0.00794443		579	-0.000865374	0.00323038		579	0.0021844	0.03724
578.5	0.014418	0.00793909		578.5	-0.000705209	0.00318237		578.5	0.00187985	0.0374029
578	0.0145739	0.00813655		578	-0.000567233	0.0025243		578	0.00176071	0.0379905
577.5	0.0149092	0.00835945		577.5	-0.000881915	0.00241416		577.5	0.00191573	0.0382629
577	0.0152173	0.00800216		577	-0.00079336	0.00208194		577	0.00192488	0.0385282
576.5	0.0156194	0.00856632		576.5	-0.00061615	0.00220762		576.5	0.00186025	0.0387547
576	0.0150942	0.00857735		576	-0.000623513	0.00201585		576	0.00164339	0.0393714
575.5	0.0155461	0.00895322		575.5	-0.000351798	0.00164772		575.5	0.00170329	0.0396675
575	0.0158573	0.00897239		575	-0.000563501	0.0017487		575	0.0020938	0.0402669
574.5	0.0161803	0.00913024		574.5	-0.000512467	0.00148652		574.5	0.00174541	0.0402616
574	0.0166054	0.00870628		574	-0.000348267	0.00161945		574	0.00158586	0.0409106
573.5	0.0165545	0.00945036		573.5	-0.000591137	0.00101996		573.5	0.00181877	0.0415549
573	0.0168691	0.00942353		573	-0.000579336	0.00133129		573	0.00195882	0.0416325
572.5	0.0170977	0.00948416		572.5	-0.000720439	0.00121529		572.5	0.0020756	0.0418421
572	0.0173041	0.00960322		572	-0.00051761	0.000967878		572	0.00195548	0.0421585
571.5	0.0175928	0.00982437		571.5	-0.000420382	0.000833921		571.5	0.00241322	0.0427316
571	0.0179702	0.0102308		571	-0.00061615	0.000683156		571	0.00192305	0.0431057
570.5	0.0185077	0.0103151		570.5	-0.000370053	0.000512908		570.5	0.00220713	0.0435073
570	0.0186883	0.0104043		570	-0.000687054	0.000562569		570	0.00232068	0.0437765
569.5	0.0191056	0.0107581		569.5	-0.000337072	0.000448603		569.5	0.00217287	0.0441598
569	0.0192722	0.0107679		569	-0.000442268	0.000577594		569	0.00216296	0.0447787
568.5	0.0196768	0.0110985		568.5	-0.000497842	0.000327125		568.5	0.00250554	0.0451423
568	0.0200663	0.0114491		568	-0.000500263	0.000662527		568	0.00257039	0.0454134
567.5	0.0203668	0.0116287		567.5	-0.000531126	0.000842198		567.5	0.00278165	0.0458946
567	0.0203151	0.0116947		567	-0.000317707	0.000472543		567	0.00278337	0.0461732
566.5	0.0209077	0.0120114		566.5	-0.000400008	0.000654251		566.5	0.00286557	0.0463803
566	0.0212145	0.0122861		566	5.56744e-05	4.10021e-05		566	0.00270117	0.0470368
565.5	0.021305	0.0123735		565.5	-0.000212914	0.000105179		565.5	0.00276096	0.0474837
565	0.0218256	0.0127887		565	-0.000201719	-0.00023608		565	0.00291221	0.0478748
564.5	0.0222388	0.0126619		564.5	-4.4479e-05	6.62145e-06		564.5	0.00313758	0.0483208
564	0.022375	0.0131717		564	-0.000160467	-0.000201063		564	0.00296015	0.0489447
563.5	0.0224302	0.0132796		563.5	-0.000274842	-0.000165027		563.5	0.00299883	0.0493275
563	0.0226355	0.013697		563	0.000134042	-0.000105943		563	0.00316193	0.049631
562.5	0.0230292	0.013999		562.5	-0.000106911	-0.000456753		562.5	0.00325231	0.0502199
562	0.0229613	0.0136156		562	0.000109029	-0.000140961		562	0.00342909	0.0503743
561.5	0.0231235	0.0140511		561.5	-0.00036965	-0.000221946		561.5	0.00325339	0.0506606
561	0.0233104	0.0145896		561	-0.000397386	-0.000190876		561	0.00302457	0.0513985
560.5	0.023441	0.0145548		560.5	-3.35862e-05	-0.000526533		560.5	0.00319855	0.0514543
560	0.0236564	0.0147106		560	0	0		560	0.00298073	0.0518572
559.5	0.0235382	0.0150937		559.5	-0.000284524	-1.37522e-05		559.5	0.00322473	0.0520975
559	0.0236608	0.0153705		559	-5.26486e-05	6.02298e-05		559	0.00313876	0.0526262
558.5	0.0237548	0.0152101		558.5	-0.000107819	0.000117403		558.5	0.00312142	0.0531956
558	0.023755	0.0154598		558	2.36011e-05	0.000134084		558	0.00335756	0.0536282
557.5	0.0237863	0.0155599		557.5	1.11954e-05	8.32775e-05		557.5	0.00349965	0.053962
557	0.023628	0.0160184		557	0.000141001	-8.04761e-05		557	0.00329906	0.0542004
556.5	0.0236489	0.0158905		556.5	-1.06911e-05	-0.00013001		556.5	0.00334086	0.0549579
556	0.0235751	0.0156232		556	0.000156029	0.000186037		556	0.00348856	0.0552128
555.5	0.0238789	0.0161466		555.5	0.000366826	0.000372329		555.5	0.00307337	0.0554512
555	0.0236434	0.0163318		555	0.000183665	0.00063757		555	0.00308393	0.056259
554.5	0.0235264	0.0166123		554.5	0.00045296	0.000638716		554.5	0.00340237	0.0563515
554	0.0236764	0.0167247		554	0.000230766	0.000919618		554	0.0035644	0.0568002
553.5	0.0238477	0.0170914		553.5	0.000120426	0.00118779		553.5	0.00291544	0.0569937
553	0.0237569	0.0169033		553	0.000310344	0.000748734		553	0.00318121	0.0575138
552.5	0.0238524	0.0172287		552.5	0.000292896	0.000889949		552.5	0.00318563	0.0580711
552	0.0237563	0.0172261		552	0.000142615	0.00126457		552	0.0033958	0.0584572
551.5	0.0238983	0.0173975		551.5	0.000400008	0.00114233		551.5	0.00325931	0.058708
551	0.0242313	0.0175148		551	0.000420886	0.00114666		551	0.00304752	0.0594476
550.5	0.0243173	0.0179067		550.5	0.000494514	0.00160812		550.5	0.00311657	0.0597265
550	0.0242807	0.0176766		550	0.000434906	0.00145672		550	0.00323055	0.0606336
549.5	0.0244322	0.0181079		549.5	0.000542422	0.0019178		549.5	0.00288183	0.0608611
549	0.0246778	0.0180178		549	0.000275649	0.0017636		549	0.00350181	0.0611625
548.5	0.0248536	0.018419		548.5	0.000251846	0.00207366		548.5	0.00365026	0.0615246
548	0.0247969	0.0187781		548	0.000144027	0.0022569		548	0.00323712	0.0618757
547.5	0.0248929	0.0190317		547.5	0.000217655	0.0022364		547.5	0.00321859	0.0623448
547	0.0250816	0.0194454		547	0.00032386	0.0024861		547	0.00349944	0.0629189
546.5	0.0252222	0.0195473		546.5	0.000596583	0.00260923		546.5	0.00324369	0.0631165
546	0.0252278	0.019772		546	0.00061615	0.00277299		546	0.00347337	0.0635971
545.5	0.0253185	0.0198301		545.5	0.000227841	0.00284633		545.5	0.00364013	0.0642332
545	0.0256908	0.0201833		545	0.000366725	0.00319307		545	0.00360857	0.0643371
544.5	0.0257815	0.0201542		544.5	0.000536774	0.00304561		544.5	0.00374247	0.0649877
544	0.0260578	0.0208274		544	0.000599105	0.00348454		544	0.00364185	0.0654236
543.5	0.0263044	0.0210606		543.5	0.00081091	0.00390882		543.5	0.00361158	0.0659701
543	0.0261987	0.0212437		543	0.000494312	0.00410581		543	0.00385559	0.0665349
542.5	0.0263812	0.0214762		542.5	0.000489471	0.00440021		542.5	0.00398368	0.0667068
542	0.0267146	0.0216551		542	0.000509239	0.00453302		542	0.00375303	0.0671485
541.5	0.0269361	0.02225		541.5	0.000592246	0.00456014		541.5	0.00440511	0.0675779
541	0.0273082	0.0222038		541	0.000618167	0.00482564		541	0.00436299	0.0680008
540.5	0.0275124	0.0225072		540.5	0.000862348	0.0049051		540.5	0.00430697	0.0685045
540	0.0272131	0.0228959		540	0.000505507	0.00535255		540	0.00430374	0.0687148
539.5	0.0275665	0.0229131		539.5	0.000857204	0.00546716		539.5	0.00438626	0.0695285
539	0.0279539	0.0233295		539	0.000530117	0.00576308		539	0.00463823	0.0700805
538.5	0.0278181	0.0235276		538.5	0.000313471	0.00601139		538.5	0.00444615	0.0703058
538	0.0282169	0.0240284		538	0.000645702	0.00608601		538	0.00456422	0.070726
537.5	0.0283423	0.0243395		537.5	0.000728608	0.00650571		537.5	0.0045932	0.0713746
537	0.0285755	0.0246078		537	0.000747469	0.00678686		537	0.00451219	0.0717533
536.5	0.0288211	0.0245717		536.5	0.00102029	0.00685359		536.5	0.00464189	0.0719687
536	0.0293306	0.0250979		536	0.000767036	0.00757914		536	0.00462994	0.0725489
535.5	0.0291364	0.0254204		535.5	0.000943943	0.00750045		535.5	0.00501474	0.0731608
535	0.029398	0.0257329		535	0.000891395	0.00818195		535	0.00475662	0.0736957
534.5	0.029706	0.0259809		534.5	0.00129947	0.00891604		534.5	0.00502002	0.0740468
534	0.0297241	0.0264047		534	0.000859826	0.00875292		534	0.00513895	0.0743993
533.5	0.0303206	0.0266197		533.5	0.0010911	0.00841536		533.5	0.00513669	0.0750877
533	0.0302531	0.0272616		533	0.0010442	0.00856027		533	0.00498824	0.0754383
532.5	0.0304704	0.0277369		532.5	0.00123714	0.00904796		532.5	0.00564215	0.0757932
532	0.0305606	0.0280232		532	0.000705814	0.00898327		532	0.00529882	0.0762428
531.5	0.0306617	0.0282328		531.5	0.000951306	0.00930683		531.5	0.00562857	0.0768458
531	0.0306913	0.0284025		531	0.00093416	0.00977161		531	0.00544145	0.0774931
530.5	0.0309004	0.0290157		530.5	0.00114808	0.00973659		530.5	0.00570183	0.0778967
530	0.0309799	0.0295494		530	0.00135031	0.00995892		530	0.00566089	0.0781846
529.5	0.0312182	0.0298316		529.5	0.0012441	0.0104813		529.5	0.00579501	0.0788301
529	0.0311751	0.0299116		529	0.00116926	0.0106617		529	0.00577368	0.0792913
528.5	0.0315523	0.0306844		528.5	0.00112549	0.0110643		528.5	0.00563299	0.0798889
528	0.0316692	0.0312383		528	0.00132791	0.011324		528	0.00560843	0.0801098
527.5	0.0317919	0.0314228		527.5	0.00138974	0.0114538		527.5	0.00578801	0.080909
527	0.0316128	0.0316771		527	0.0011622	0.0116185		527	0.00594152	0.0809664
526.5	0.0317577	0.0321226		526.5	0.00120245	0.0117193		526.5	0.00589078	0.0819558
526	0.0318969	0.032459		526	0.00129191	0.0122401		526	0.00570032	0.0823472
525.5	0.032138	0.0329393		525.5	0.00127355	0.01263		525.5	0.0056499	0.0828369
525	0.0323231	0.0335284		525	0.00137824	0.0128134		525	0.00596663	0.0835463
524.5	0.0323825	0.0340816		524.5	0.00106265	0.0130997		524.5	0.0058798	0.0841778
524	0.0324242	0.0343415		524	0.00152741	0.0133718		524	0.0059482	0.0845615
523.5	0.0324406	0.0347832		523.5	0.0013025	0.0135968		523.5	0.00567899	0.08504
523	0.0327478	0.0355076		523	0.00159792	0.0139508		523	0.00608491	0.0855928
522.5	0.0328649	0.03582		522.5	0.00140729	0.0139877		522.5	0.00595424	0.0860671
522	0.0328722	0.0363471		522	0.00154991	0.0146463		522	0.0060332	0.0869001
521.5	0.0330902	0.0367669		521.5	0.00164078	0.0144297		521.5	0.00571573	0.0871444
521	0.0331584	0.0377293		521	0.00152903	0.0146641		521	0.00611766	0.0880801
520.5	0.0331391	0.0379642		520.5	0.00188274	0.0149794		520.5	0.00600541	0.088495
520	0.0333084	0.0386358		520	0.0013497	0.0153322		520	0.0057837	0.0889794
519.5	0.0332916	0.0392427		519.5	0.00181174	0.015512		519.5	0.00578144	0.0897075
519	0.0334058	0.0395141		519	0.00167144	0.0158535		519	0.00595036	0.0901821
518.5	0.033566	0.0405327		518.5	0.00178531	0.0161837		518.5	0.00589854	0.090764
518	0.0338643	0.0406117		518	0.001843	0.0161493		518	0.00584306	0.0914843
517.5	0.0336837	0.0413917		517.5	0.00189676	0.0169433		517.5	0.00564721	0.0920542
517	0.0339316	0.0420854		517	0.00146861	0.0170562		517	0.00568524	0.0926608
516.5	0.0341827	0.0423744		516.5	0.00162575	0.0170949		516.5	0.00541441	0.0934101
516	0.0342962	0.0429972		516	0.00201245	0.0169368		516	0.00583293	0.0937887
515.5	0.0341873	0.0435766		515.5	0.00220953	0.0175705		515.5	0.00564958	0.0946179
515	0.0343353	0.0440309		515	0.00164693	0.0181099		515	0.0058408	0.0947568
514.5	0.0345568	0.0446788		514.5	0.00191845	0.0183044		514.5	0.00590242	0.0956845
514	0.0346265	0.0451423		514	0.00192692	0.0186707		514	0.00550286	0.0959312
513.5	0.0347044	0.0458024		513.5	0.00190302	0.0186138		513.5	0.00560186	0.096674
513	0.0347507	0.0465148		513	0.00197452	0.0189742		513	0.0059774	0.0972933
512.5	0.0349793	0.046896		512.5	0.00232229	0.0194825		512.5	0.00614071	0.0978375
512	0.034963	0.0477175		512	0.00194931	0.0194976		512	0.00608556	0.0987066
511.5	0.035322	0.0482027		511.5	0.00209636	0.0197965		511.5	0.00563762	0.0990284
511	0.0355719	0.0487554		511	0.00193206	0.0201109		511	0.00617131	0.0998716
510.5	0.0356522	0.049348		510.5	0.00187427	0.0204321		510.5	0.00581365	0.100271
510	0.0357881	0.0499219		510	0.00207659	0.0205375		510	0.00578338	0.101125
509.5	0.0359481	0.0506034		509.5	0.00212884	0.0207323		509.5	0.00631599	0.101572
509	0.0357995	0.0512648		509	0.00227045	0.0208866		509	0.0055982	0.102125
508.5	0.0359783	0.0516539		508.5	0.00240943	0.0212144		508.5	0.00591599	0.102589
508	0.0360934	0.0524645		508	0.00218119	0.0216895		508	0.00613457	0.103547
507.5	0.0364609	0.0530555		507.5	0.00229707	0.0219938		507.5	0.00588217	0.103859
507	0.0364998	0.0539067		507	0.00249355	0.0224857		507	0.00562814	0.104829
506.5	0.0368096	0.0545865		506.5	0.00252189	0.0226221		506.5	0.00586148	0.105458
506	0.0368014	0.0550809		506	0.00207468	0.0226273		506	0.00619587	0.105861
505.5	0.0370774	0.0560487		505.5	0.00242537	0.0232087		505.5	0.00579178	0.106615
505	0.037639	0.056485		505	0.00287389	0.0234513		505	0.00591513	0.106905
504.5	0.0375467	0.0573021		504.5	0.00239803	0.0238394		504.5	0.00625297	0.107878
504	0.0377138	0.0579049		504	0.00259471	0.0241086		504	0.00586202	0.108418
503.5	0.0379019	0.0586822		503.5	0.0026409	0.0242266		503.5	0.00589348	0.109295
503	0.0381152	0.0596216		503	0.00259531	0.0242917		503	0.00632665	0.109605
502.5	0.0382143	0.0602129		502.5	0.00221749	0.0249071		502.5	0.00627968	0.110426
502	0.0384771	0.0608824		502	0.00268478	0.025315		502	0.00611798	0.111058
501.5	0.0388255	0.0618097		501.5	0.00281216	0.0254204		501.5	0.00622	0.111916
501	0.0389637	0.0626491		501	0.00288276	0.0258542		501	0.00611971	0.112597
500.5	0.039255	0.0635588		500.5	0.00269416	0.0261547		500.5	0.00627473	0.113423
500	0.0395078	0.0641455		500	0.00250232	0.0266815		500	0.00622679	0.113634
499.5	0.0395977	0.0651492		499.5	0.00263021	0.0265455		499.5	0.00640249	0.114645
499	0.0398863	0.0658532		499	0.00288175	0.0268573		499	0.00616183	0.115361
498.5	0.0400021	0.0664997		498.5	0.00332917	0.0274294		498.5	0.00631825	0.115884
498	0.0403777	0.0675019		498	0.00317092	0.0277012		498	0.00633516	0.117096
497.5	0.0405578	0.0684492		497.5	0.00324213	0.0279046		497.5	0.00635423	0.117778
497	0.0408281	0.0694139		497	0.0031807	0.0282351		497	0.00661256	0.118304
496.5	0.0410802	0.0703182		496.5	0.00323819	0.0287557		496.5	0.00677383	0.119154
496	0.0412026	0.0711044		496	0.00318544	0.0289779		496	0.00661795	0.120066
495.5	0.0417495	0.072214		495.5	0.00301711	0.0293576		495.5	0.00646541	0.120406
495	0.0417444	0.0730293		495	0.0031926	0.0295722		495	0.00701417	0.121607
494.5	0.0420127	0.0742183		494.5	0.00298635	0.0300983		494.5	0.00673106	0.122509
494	0.0423166	0.0751265		494	0.00343154	0.0304617		494	0.00694695	0.123307
493.5	0.042633	0.0761126		493.5	0.00343114	0.0305646		493.5	0.00715185	0.123881
493	0.0427087	0.0770272		493	0.00347955	0.0309054		493	0.00715045	0.124779
492.5	0.0429252	0.0779386		492.5	0.00373472	0.0315072		492.5	0.00742936	0.125464
492	0.0432476	0.0788276		492	0.00344384	0.0318289		492	0.00748828	0.126533
491.5	0.0435428	0.0803172		491.5	0.00348852	0.0321958		491.5	0.00715228	0.127184
491	0.0438431	0.0811472		491	0.00358111	0.032791		491	0.00737377	0.128135
490.5	0.0441321	0.0823844		490.5	0.00377456	0.0332984		490.5	0.00719505	0.128874
490	0.0445059	0.0836099		490	0.00381531	0.0335506		490	0.00778044	0.129834
489.5	0.0448493	0.0844168		489.5	0.00364617	0.0339865		489.5	0.00771376	0.130772
489	0.0451569	0.0857837		489	0.00383235	0.0349634		489	0.00781211	0.131515
488.5	0.0453663	0.086866		488.5	0.00379635	0.0350771		488.5	0.0079918	0.132743
488	0.0455082	0.0878144		488	0.00392202	0.0359098		488	0.00790638	0.133849
487.5	0.0458242	0.0889143		487.5	0.00423771	0.0363742		487.5	0.00824787	0.134508
487	0.0460922	0.0901779		487	0.00412011	0.036549		487	0.00831779	0.135423
486.5	0.0462872	0.0915504		486.5	0.00425032	0.0365807		486.5	0.00817225	0.13651
486	0.0465097	0.092762		486	0.0042136	0.0372854		486	0.00851267	0.137541
485.5	0.0469813	0.0939639		485.5	0.0039438	0.0373934		485.5	0.00918005	0.138565
485	0.0471427	0.0951034		485	0.00388379	0.0382751		485	0.00899055	0.139649
484.5	0.0473522	0.0965901		484.5	0.00404769	0.0386704		484.5	0.00859056	0.140524
484	0.0478154	0.0978191		484	0.00424396	0.0391296		484	0.00870367	0.141702
483.5	0.0482859	0.0992785		483.5	0.00438234	0.0395927		483.5	0.00905066	0.142396
483	0.0483518	0.10031		483	0.00462218	0.0399965		483	0.0090776	0.143677
482.5	0.0485128	0.101795		482.5	0.00465819	0.0407193		482.5	0.00961936	0.144718
482	0.0487606	0.103		482	0.00474221	0.0410459		482	0.00955063	0.145505
481.5	0.0494949	0.104325		481.5	0.00429116	0.0415699		481.5	0.00945174	0.146565
481	0.0494977	0.105345		481	0.00464256	0.0422155		481	0.00936803	0.147602
480.5	0.0498218	0.106801		480.5	0.00425516	0.0429618		480.5	0.0103147	0.148875
480	0.0501339	0.107731		480	0.00445355	0.0432721		480	0.0105774	0.149894
479.5	0.0502851	0.109539		479.5	0.00459283	0.0439989		479.5	0.0104035	0.151027
479	0.0507007	0.111207		479	0.00460988	0.0447596		479	0.0105202	0.152385
478.5	0.0508807	0.112483		478.5	0.00474241	0.0455038		478.5	0.0108368	0.153397
478	0.051157	0.113723		478	0.00484155	0.0455783		478	0.0109194	0.154362
477.5	0.0514219	0.114648		477.5	0.00495038	0.0463632		477.5	0.0110555	0.155383
477	0.0516978	0.116572		477	0.00504489	0.0468489		477	0.0108976	0.156391
476.5	0.0519423	0.118211		476.5	0.0051287	0.0477207		476.5	0.0113644	0.157747
476	0.052313	0.119845		476	0.00500263	0.0483847		476	0.0112165	0.159023
475.5	0.0526861	0.120912		475.5	0.00519507	0.0493073		475.5	0.0114838	0.160155
475	0.0530357	0.122658		475	0.00506637	0.0498958		475	0.0114937	0.161404
474.5	0.0532262	0.124461		474.5	0.00526779	0.0508269		474.5	0.0118909	0.162553
474	0.0535617	0.125801		474	0.00547525	0.0513003		474	0.0122491	0.163898
473.5	0.0538548	0.127226		473.5	0.00538619	0.0521012		473.5	0.0125276	0.164749
473	0.0541037	0.128911		473	0.00535906	0.0524431		473	0.0126381	0.165787
472.5	0.054563	0.13048		472.5	0.0056571	0.0529654		472.5	0.0128511	0.167541
472	0.0546599	0.131885		472	0.00539729	0.0541993		472	0.0131391	0.168531
471.5	0.0549932	0.13352		471.5	0.00555059	0.0545859		471.5	0.0133578	0.169959
471	0.0553343	0.135108		471	0.00549916	0.0556019		471	0.0133273	0.171109
470.5	0.0557095	0.136946		470.5	0.00542291	0.0564237		470.5	0.0134273	0.172434
470	0.0558595	0.138408		470	0.0057977	0.056953		470	0.0137406	0.173688
469.5	0.0562097	0.140134		469.5	0.00548211	0.0579028		469.5	0.0137583	0.174813
469	0.0562311	0.141908		469	0.00575181	0.0587394		469	0.014186	0.176292
468.5	0.0567562	0.143482		468.5	0.00601132	0.059332		468.5	0.014711	0.177668
468	0.0570558	0.145065		468	0.00604985	0.0604549		468	0.0148569	0.17903
467.5	0.0574033	0.146964		467.5	0.00635535	0.0611123		467.5	0.0152233	0.18034
467	0.0576641	0.14883		467	0.00624259	0.061798		467	0.0152106	0.181437
466.5	0.0584096	0.150276		466.5	0.00623604	0.0629191		466.5	0.0154858	0.182739
466	0.0586119	0.152178		466	0.00631763	0.0635292		466	0.015665	0.183998
465.5	0.0587528	0.15348		465.5	0.00630331	0.0645874		465.5	0.0160661	0.185527
465	0.0591554	0.155642		465	0.00642686	0.0655162		465	0.0165352	0.186668
464.5	0.0596506	0.157409		464.5	0.00631188	0.0663153		464.5	0.016297	0.188212
464	0.0600231	0.159075		464	0.00649323	0.0672749		464	0.0164646	0.18955
463.5	0.0604875	0.160973		463.5	0.00685521	0.0681503		463.5	0.0166489	0.190846
463	0.0608126	0.16239		463	0.00657452	0.0690597		463	0.0169842	0.191927
462.5	0.0612448	0.164385		462.5	0.0066313	0.0702134		462.5	0.0174758	0.193474
462	0.0617269	0.165851		462	0.00665854	0.0710194		462	0.0175686	0.194666
461.5	0.0620781	0.167549		461.5	0.00650331	0.0721275		461.5	0.0178076	0.196143
461	0.0624105	0.169193		461	0.00669121	0.0729362		461	0.0183606	0.197685
460.5	0.0626343	0.171241		460.5	0.0068771	0.0741612		460.5	0.0186752	0.19895
460	0.0631967	0.172729		460	0.00684371	0.0749386		460	0.0186681	0.200182
459.5	0.063699	0.174618		459.5	0.00655475	0.0762501		459.5	0.0193368	0.201733
459	0.064122	0.176587		459	0.00668143	0.0768586		459	0.0194025	0.203076
458.5	0.0645552	0.178215		458.5	0.0065367	0.0780086		458.5	0.0198042	0.20476
458	0.0651004	0.17994		458	0.00715769	0.078846		458	0.020054	0.20593
457.5	0.0652753	0.181908		457.5	0.00757595	0.0800227		457.5	0.0202611	0.207369
457	0.0657732	0.18363		457	0.00706712	0.081308		457	0.020023	0.208595
456.5	0.0661176	0.185507		456.5	0.00706288	0.0821573		456.5	0.0205557	0.210011
456	0.0666756	0.187463		456	0.00716324	0.0831527		456	0.0211234	0.211455
455.5	0.0674414	0.189342		455.5	0.00737454	0.0842898		455.5	0.0212512	0.212843
455	0.0675097	0.191012		455	0.00743909	0.0849727		455	0.0212952	0.214482
454.5	0.0680043	0.193024		454.5	0.00750747	0.0861547		454.5	0.0217161	0.215981
454	0.0686279	0.195038		454	0.00795418	0.0874796		454	0.0224461	0.217265
453.5	0.0688775	0.196761		453.5	0.00803799	0.0888328		453.5	0.0224456	0.218663
453	0.0694369	0.198428		453	0.00784071	0.089668		453	0.0229548	0.219686
452.5	0.0699895	0.20021		452.5	0.00765815	0.0907674		452.5	0.0228628	0.221143
452	0.0703296	0.201989		452	0.00785634	0.0919598		452	0.0235512	0.222603
451.5	0.0708305	0.204117		451.5	0.00804122	0.0930616		451.5	0.0234244	0.223862
451	0.0714563	0.205629		451	0.00787742	0.0942458		451	0.0240744	0.225278
450.5	0.0719114	0.207693		450.5	0.00808025	0.0953102		450.5	0.0245717	0.226674
450	0.0725523	0.209559		450	0.00807975	0.0966554		450	0.0248919	0.228191
449.5	0.0729374	0.210571		449.5	0.00816669	0.0964744		449.5	0.0252714	0.228298
449	0.0732243	0.212427		449	0.00801822	0.0981871		449	0.025394	0.229868
448.5	0.0738558	0.214191		448.5	0.00819432	0.0990968		448.5	0.0258011	0.231229
448	0.074365	0.21605		448	0.00879867	0.10028		448	0.0262381	0.232634
447.5	0.0750401	0.217974		447.5	0.00822307	0.101476		447.5	0.026272	0.234132
447	0.0753792	0.219724		447	0.00860906	0.102488		447	0.02696	0.23547
446.5	0.0761605	0.222115		446.5	0.00847582	0.104126		446.5	0.027095	0.23682
446	0.0769027	0.223668		446	0.00880149	0.105246		446	0.0273221	0.23861
445.5	0.0773251	0.225447		445.5	0.00865585	0.106413		445.5	0.0278196	0.239898
445	0.0781165	0.227494		445	0.00869721	0.107595		445	0.0280696	0.241094
444.5	0.0786857	0.2294		444.5	0.00881894	0.10885		444.5	0.0287321	0.242851
444	0.0794664	0.231338		444	0.00910337	0.110192		444	0.0289446	0.244347
443.5	0.0800707	0.233316		443.5	0.00915834	0.111202		443.5	0.029119	0.245802
443	0.080806	0.235188		443	0.0094597	0.112501		443	0.0293893	0.247261
442.5	0.08199	0.237235		442.5	0.00950358	0.113881		442.5	0.0300362	0.248628
442	0.0827787	0.239058		442	0.0095884	0.115061		442	0.030334	0.249794
441.5	0.0836265	0.241128		441.5	0.00958053	0.116296		441.5	0.0309461	0.251069
441	0.0843583	0.243086		441	0.00948915	0.117216		441	0.0316434	0.252466
440.5	0.0853657	0.24501		440.5	0.0095761	0.118674		440.5	0.0317522	0.254079
440	0.0862264	0.246963		440	0.00992154	0.120161		440	0.0321104	0.255387
439.5	0.0874842	0.249111		439.5	0.00995109	0.12144		439.5	0.0324289	0.25667
439	0.0889003	0.250806		439	0.00974877	0.122523		439	0.0329795	0.257953
438.5	0.0903254	0.253144		438.5	0.0101097	0.123923		438.5	0.0331448	0.259988
438	0.0914467	0.255272		438	0.0101807	0.125143		438	0.0337943	0.26131
437.5	0.0931244	0.257207		437.5	0.0100895	0.126448		437.5	0.0344289	0.262477
437	0.0945393	0.259493		437	0.0104176	0.12786		437	0.035152	0.263748
436.5	0.0960798	0.261627		436.5	0.0105287	0.12929		436.5	0.035613	0.265279
436	0.0976537	0.263663		436	0.0105464	0.130257		436	0.0363146	0.26656
435.5	0.0996621	0.265776		435.5	0.0106547	0.13191		435.5	0.036667	0.268235
435	0.101654	0.268209		435	0.0106621	0.133108		435	0.0372721	0.269819
434.5	0.103702	0.270589		434.5	0.0108998	0.134555		434.5	0.038043	0.271303
434	0.105331	0.272663		434	0.0111376	0.135727		434	0.0384973	0.27267
433.5	0.107497	0.275102		433.5	0.01087	0.136854		433.5	0.0394699	0.274062
433	0.109669	0.277227		433	0.011366	0.137899		433	0.0399522	0.275256
432.5	0.111749	0.279664		432.5	0.0114177	0.139666		432.5	0.0406497	0.27675
432	0.113487	0.282089		432	0.0115511	0.140765		432	0.0412513	0.278059
431.5	0.115571	0.284117		431.5	0.0113909	0.142414		431.5	0.0421988	0.279222
431	0.117481	0.286447		431	0.0114742	0.143527		431	0.0426324	0.280944
430.5	0.119645	0.288182		430.5	0.0115996	0.144816		430.5	0.0429319	0.28215
430	0.121368	0.290365		430	0.0118291	0.14625		430	0.0432794	0.283688
429.5	0.12321	0.292683		429.5	0.0117189	0.147798		429.5	0.044243	0.284836
429	0.124872	0.294708		429	0.0120696	0.149139		429	0.0448109	0.286639
428.5	0.12632	0.296558		428.5	0.0120147	0.150334		428.5	0.0450836	0.287548
428	0.12738	0.298466		428	0.0123852	0.151646		428	0.0453472	0.289035
427.5	0.128906	0.299979		427.5	0.0124936	0.153145		427.5	0.0458214	0.290328
427	0.129795	0.301973		427	0.0124086	0.154524		427	0.0462052	0.291855
426.5	0.130868	0.303722		426.5	0.0125768	0.155882		426.5	0.0460076	0.293026
426	0.13185	0.30503		426	0.0128467	0.157141		426	0.0462873	0.294489
425.5	0.132626	0.306895		425.5	0.0129201	0.158475		425.5	0.0463806	0.295737
425	0.133369	0.308339		425	0.0131304	0.159952		425	0.0462888	0.297305
424.5	0.13408	0.309838		424.5	0.0132582	0.161499		424.5	0.0462422	0.298835
424	0.134589	0.311247		424	0.0132709	0.162687		424	0.0459121	0.299898
423.5	0.135295	0.312538		423.5	0.0134416	0.164121		423.5	0.0460919	0.301099
423	0.135954	0.314066		423	0.0134115	0.165601		423	0.0459476	0.302588
422.5	0.13654	0.315261		422.5	0.0137307	0.167094		422.5	0.0458864	0.303675
422	0.136783	0.316538		422	0.0137104	0.1683		422	0.0455584	0.305192
421.5	0.137542	0.317704		421.5	0.0138567	0.170176		421.5	0.0456393	0.306197
421	0.138008	0.318786		421	0.013967	0.171368		421	0.0457622	0.307512
420.5	0.138383	0.319997		420.5	0.0142336	0.1727		420.5	0.0452048	0.30893
420	0.139117	0.321608		420	0.0142298	0.174426		420	0.0453856	0.310296
419.5	0.139611	0.322781		419.5	0.0143267	0.176053		419.5	0.0451356	0.311405
419	0.140036	0.32406		419	0.0144461	0.177758		419	0.0451953	0.312497
418.5	0.140355	0.325013		418.5	0.0146221	0.179172		418.5	0.0450855	0.314047
418	0.140818	0.326396		418	0.0147488	0.180767		418	0.0451856	0.315462
417.5	0.14128	0.327484		417.5	0.0148157	0.18201		417.5	0.0448504	0.316675
417	0.141884	0.328971		417	0.0151059	0.18445		417	0.0450924	0.317884
416.5	0.142172	0.330194		416.5	0.0149141	0.186722		416.5	0.0447053	0.319249
416	0.142553	0.331078		416	0.0150557	0.187271		416	0.0444249	0.32037
415.5	0.143083	0.332459		415.5	0.0152032	0.188744		415.5	0.0444851	0.321652
415	0.142976	0.333793		415	0.0152035	0.190333		415	0.0445212	0.32271
414.5	0.143354	0.335398		414.5	0.0155806	0.192052		414.5	0.0447552	0.324289
414	0.143316	0.336509		414	0.0154821	0.193822		414	0.0444978	0.325356
413.5	0.143434	0.33754		413.5	0.0156481	0.195768		413.5	0.0440638	0.326705
413	0.143468	0.338624		413	0.0158451	0.197395		413	0.043918	0.327817
412.5	0.143692	0.339724		412.5	0.0158533	0.199031		412.5	0.0443278	0.329096
412	0.143531	0.341226		412	0.0158832	0.200828		412	0.0438324	0.330262
411.5	0.143604	0.3422		411.5	0.0158944	0.202438		411.5	0.0444029	0.331063
411	0.143819	0.343577		411	0.0161922	0.204386		411	0.0439385	0.332457
410.5	0.14343	0.344399		410.5	0.0160682	0.206385		410.5	0.0436467	0.333461
410	0.143422	0.345982		410	0.0160577	0.208121		410	0.0437989	0.334606
409.5	0.143097	0.346973		409.5	0.0162059	0.209858		409.5	0.043774	0.336077
409	0.14295	0.348012		409	0.0159502	0.211541		409	0.043327	0.336944
408.5	0.142686	0.349304		408.5	0.0160995	0.213439		408.5	0.0433508	0.337945
408	0.1425	0.350572		408	0.0163106	0.215277		408	0.0433856	0.339351
407.5	0.142335	0.351422		407.5	0.0164956	0.216746		407.5	0.0434501	0.34041
407	0.141963	0.352515		407	0.0161923	0.218838		407	0.0429242	0.341509
406.5	0.141547	0.35388		406.5	0.0167183	0.220278		406.5	0.0430602	0.342576
406	0.141053	0.35488		406	0.0165924	0.222321		406	0.0427118	0.343596
405.5	0.140664	0.355919		405.5	0.0163166	0.223695		405.5	0.042315	0.345045
405	0.140624	0.356909		405	0.0168283	0.225727		405	0.0425195	0.346015
404.5	0.140112	0.357824		404.5	0.016728	0.227248		404.5	0.042161	0.34707
404	0.139416	0.358729		404	0.0167229	0.2291		404	0.041901	0.347945
403.5	0.139096	0.359549		403.5	0.0166603	0.230655		403.5	0.0419001	0.348829
403	0.138733	0.360653		403	0.0164721	0.232071		403	0.0421049	0.349567
402.5	0.138381	0.361396		402.5	0.0169916	0.233604		402.5	0.0414388	0.350689
402	0.137974	0.361886		402	0.0167971	0.235111		402	0.0414626	0.351363
401.5	0.137572	0.363038		401.5	0.0169498	0.236623		401.5	0.0407601	0.352445
401	0.136924	0.363575		401	0.0170821	0.238035		401	0.0410167	0.353301
400.5	0.136715	0.364259		400.5	0.016702	0.239653		400.5	0.0408844	0.353806
400	0.136446	0.364975		400	0.0168892	0.240593		400	0.0407845	0.3549
399.5	0.135853	0.365539		399.5	0.0168595	0.242097		399.5	0.0405413	0.355689
399	0.13541	0.366126		399	0.0170246	0.242988		399	0.040284	0.35651
398.5	0.135156	0.366941		398.5	0.0170794	0.244658		398.5	0.039823	0.357126
398	0.134962	0.367113		398	0.0170529	0.245607		398	0.0401518	0.357616
397.5	0.134464	0.368033		397.5	0.0171553	0.24624		397.5	0.0398235	0.358392
397	0.134316	0.36834		397	0.0170586	0.247311		397	0.0398209	0.358934
396.5	0.1337	0.368601		396.5	0.0173051	0.248416		396.5	0.0394416	0.359717
396	0.133654	0.368886		396	0.0171653	0.249198		396	0.0396147	0.359959
395.5	0.133406	0.369612		395.5	0.0176419	0.24957		395.5	0.0397156	0.360554
395	0.133391	0.369658		395	0.017454	0.250312		395	0.0394142	0.360983
394.5	0.132923	0.370227		394.5	0.0179149	0.251352		394.5	0.039391	0.361439
394	0.133067	0.370308		394	0.0178515	0.25159		394	0.0390642	0.361683
393.5	0.132675	0.370475		393.5	0.0179042	0.252213		393.5	0.0390299	0.362272
393	0.132716	0.371014		393	0.0178742	0.252783		393	0.0390168	0.362631
392.5	0.132506	0.371208		392.5	0.0180056	0.253141		392.5	0.0386818	0.362781
392	0.132553	0.371104		392	0.0181623	0.253557		392	0.0390572	0.36343
391.5	0.132542	0.371095		391.5	0.0182887	0.253827		391.5	0.0391949	0.363245
391	0.132372	0.371223		391	0.018318	0.253849		391	0.0393365	0.36367
390.5	0.132532	0.371451		390.5	0.018062	0.25425		390.5	0.0390622	0.364042
390	0.13261	0.371312		390	0.0182354	0.254376		390	0.039134	0.363866
389.5	0.132745	0.371632		389.5	0.0184362	0.255022		389.5	0.0392287	0.364311
389	0.132776	0.371518		389	0.0185725	0.254876		389	0.0387368	0.364341
388.5	0.132773	0.371449		388.5	0.0183505	0.255164		388.5	0.0388599	0.364749
388	0.132955	0.371519		388	0.0182013	0.255257		388	0.038383	0.364673
387.5	0.133256	0.371291		387.5	0.0186923	0.255221		387.5	0.0385853	0.364703
387	0.133391	0.371175		387	0.0185735	0.255234		387	0.038999	0.365132
386.5	0.133658	0.371326		386.5	0.0186754	0.255142		386.5	0.0388652	0.36479
386	0.133629	0.371304		386	0.0186718	0.255175		386	0.0387238	0.364979
385.5	0.133919	0.371175		385.5	0.0185809	0.255238		385.5	0.0387226	0.365318
385	0.134195	0.37092		385	0.0186349	0.255239		385	0.0386161	0.364997
384.5	0.134226	0.371001		384.5	0.0187782	0.255403		384.5	0.0388703	0.364952
384	0.134592	0.370812		384	0.0192833	0.255562		384	0.0389874	0.365104
383.5	0.134584	0.370557		383.5	0.0192055	0.255163		383.5	0.0390846	0.365409
383	0.135009	0.370441		383	0.0191733	0.255147		383	0.0386523	0.365361
382.5	0.13526	0.370608		382.5	0.0190992	0.25547		382.5	0.0392849	0.365414
382	0.135717	0.370432		382	0.0193217	0.255105		382	0.0392705	0.365346
381.5	0.13604	0.370187		381.5	0.0194664	0.255491		381.5	0.0391082	0.365363
381	0.136385	0.370104		381	0.0194758	0.255308		381	0.0391942	0.36531
380.5	0.136811	0.370081		380.5	0.0193615	0.255513		380.5	0.0389363	0.365188
380	0.137234	0.369617		380	0.0196068	0.255495		380	0.0394334	0.365313
379.5	0.137683	0.36781		379.5	0.0196253	0.254622		379.5	0.0390169	0.364665
379	0.138171	0.368007		379	0.0198801	0.254618		379	0.0394596	0.364622
378.5	0.138709	0.367867		378.5	0.0198794	0.255186		378.5	0.0395463	0.364619
378	0.138988	0.367481		378	0.020204	0.254788		378	0.0392683	0.364593
377.5	0.139143	0.367551		377.5	0.0198588	0.255264		377.5	0.0394885	0.364546
377	0.13979	0.367338		377	0.0201301	0.255194		377	0.0394434	0.364575
376.5	0.140103	0.367531		376.5	0.0201499	0.255747		376.5	0.039815	0.364687
376	0.140711	0.367063		376	0.0198913	0.255934		376	0.0397666	0.364829
375.5	0.141278	0.367273		375.5	0.0203971	0.256569		375.5	0.0402849	0.364735
375	0.141804	0.366851		375	0.0206578	0.256537		375	0.0403952	0.364969
374.5	0.142331	0.367018		374.5	0.0203385	0.256709		374.5	0.040389	0.365071
374	0.143009	0.366843		374	0.0208112	0.25717		374	0.0401389	0.365214
373.5	0.143612	0.366756		373.5	0.0207993	0.257478		373.5	0.0406411	0.365
373	0.144152	0.366834		373	0.0207655	0.257978		373	0.0406627	0.365323
372.5	0.144741	0.366576		372.5	0.0207261	0.258497		372.5	0.0406484	0.36569
372	0.145509	0.366675		372	0.0208188	0.258851		372	0.0405893	0.366076
371.5	0.146012	0.366512		371.5	0.0209418	0.260189		371.5	0.0411341	0.365783
371	0.146643	0.366422		371	0.0210587	0.260119		371	0.0412633	0.366135
370.5	0.147115	0.366257		370.5	0.0208758	0.26079		370.5	0.0416164	0.366366
370	0.148078	0.36647		370	0.0211384	0.261598		370	0.0418485	0.366549
369.5	0.148527	0.366461		369.5	0.0215275	0.261773		369.5	0.0417551	0.366822
369	0.1489	0.36609		369	0.0209434	0.262641		369	0.0421094	0.366947
368.5	0.149995	0.366443		368.5	0.0216113	0.263326		368.5	0.0421759	0.367157
368	0.150713	0.366393		368	0.0211867	0.264375		368	0.0421063	0.367867
367.5	0.151541	0.366531		367.5	0.0212496	0.265006		367.5	0.0425984	0.367978
367	0.152047	0.366462		367	0.0212371	0.265894		367	0.042756	0.368332
366.5	0.15293	0.366653		366.5	0.0216366	0.266873		366.5	0.0425901	0.368583
366	0.15357	0.366523		366	0.0220148	0.267749		366	0.0429298	0.368756
365.5	0.154406	0.366574		365.5	0.0217486	0.26884		365.5	0.0430704	0.369291
365	0.155272	0.366863		365	0.0218206	0.269656		365	0.0430713	0.369753
364.5	0.155976	0.366817		364.5	0.0222677	0.270577		364.5	0.0432264	0.370405
364	0.156715	0.367051		364	0.0220374	0.271694		364	0.0432837	0.371027
363.5	0.15749	0.366843		363.5	0.022141	0.272451		363.5	0.0435481	0.371341
363	0.158351	0.366979		363	0.0223385	0.273356		363	0.0439458	0.371614
362.5	0.159034	0.367261		362.5	0.0225519	0.274832		362.5	0.0439971	0.372055
362	0.159883	0.367226		362	0.0229637	0.275907		362	0.0442022	0.372467
361.5	0.160672	0.367593		361.5	0.0228001	0.277465		361.5	0.0442329	0.373214
361	0.161563	0.367603		361	0.0228886	0.278673		361	0.0446372	0.373689
360.5	0.162259	0.368023		360.5	0.0231192	0.280014		360.5	0.0449868	0.374247
360	0.163007	0.367954		360	0.0230398	0.281117		360	0.0449408	0.374809
359.5	0.16387	0.368436		359.5	0.0232268	0.282277		359.5	0.0451426	0.37543
359	0.164578	0.368909		359	0.0231084	0.283786		359	0.0449707	0.376237
358.5	0.165638	0.36923		358.5	0.0231227	0.284954		358.5	0.0451151	0.377298
358	0.166362	0.369456		358	0.023502	0.286586		358	0.0454249	0.377945
357.5	0.167193	0.369991		357.5	0.0236845	0.287971		357.5	0.0459416	0.378865
357	0.167891	0.37042		357	0.0236095	0.289484		357	0.0461951	0.37972
356.5	0.168634	0.370901		356.5	0.0235863	0.291231		356.5	0.0461665	0.380713
356	0.169502	0.371344		356	0.0240402	0.292828		356	0.0462307	0.381365
355.5	0.170404	0.371855		355.5	0.0236122	0.294569		355.5	0.0461466	0.382337
355	0.171668	0.372489		355	0.0237331	0.2963		355	0.0461864	0.383945
354.5	0.172576	0.373034		354.5	0.0239639	0.298084		354.5	0.0462608	0.384508
354	0.17316	0.373897		354	0.0238582	0.299437		354	0.0468572	0.385555
353.5	0.174107	0.374294		353.5	0.0240463	0.301171		353.5	0.0466676	0.386657
353	0.174854	0.375192		353	0.0241323	0.303109		353	0.0466427	0.388002
352.5	0.175791	0.37603		352.5	0.0245233	0.304737		352.5	0.0468232	0.389009
352	0.176461	0.376579		352	0.024283	0.306665		352	0.0469839	0.390438
351.5	0.177191	0.377285		351.5	0.0245288	0.308607		351.5	0.0473951	0.391429
351	0.178364	0.378046		351	0.0242056	0.31037		351	0.0471031	0.392592
350.5	0.179336	0.379357		350.5	0.0247532	0.312323		350.5	0.0472175	0.394129
350	0.180075	0.379353		350	0.0242443	0.314038		350	0.0468463	0.395536
349.5	0.180694	0.380608		349.5	0.0244838	0.316166		349.5	0.0472282	0.397022
349	0.181474	0.382023		349	0.0241344	0.318062		349	0.0473478	0.398652
348.5	0.182525	0.38271		348.5	0.0247175	0.31987		348.5	0.0470344	0.399969
348	0.183296	0.383577		348	0.0244709	0.322238		348	0.0471225	0.401448
347.5	0.18387	0.384876		347.5	0.0243859	0.323893		347.5	0.0469286	0.402953
347	0.185063	0.386068		347	0.0247137	0.325972		347	0.0462062	0.404718
346.5	0.185964	0.387375		346.5	0.0242365	0.328367		346.5	0.0461714	0.406063
346	0.18692	0.388452		346	0.0245212	0.330336		346	0.0467037	0.407941
345.5	0.187654	0.389521		345.5	0.0241753	0.332529		345.5	0.0464068	0.409567
345	0.188928	0.390949		345	0.0241288	0.334699		345	0.0459982	0.411634
344.5	0.189701	0.392515		344.5	0.0239487	0.336783		344.5	0.0459716	0.413452
344	0.190264	0.393244		344	0.0242569	0.339212		344	0.0458419	0.415294
343.5	0.191346	0.394898		343.5	0.0237035	0.341514		343.5	0.0451903	0.417836
343	0.192385	0.396207		343	0.0238865	0.344025		343	0.0454276	0.419323
342.5	0.19329	0.39735		342.5	0.0238425	0.345821		342.5	0.0448824	0.421418
342	0.193864	0.398701		342	0.0239674	0.34808		342	0.0448645	0.423236
341.5	0.195022	0.400617		341.5	0.0237161	0.350297		341.5	0.0451277	0.425567
341	0.196062	0.402223		341	0.023464	0.352977		341	0.0437914	0.427898
340.5	0.197024	0.403447		340.5	0.0237424	0.355022		340.5	0.0437312	0.42982
340	0.197601	0.40547		340	0.0231728	0.357277		340	0.0432822	0.432272
339.5	0.199966	0.405283		339.5	0.0233078	0.360223		339.5	0.0437052	0.434001
339	0.200788	0.40687		339	0.0234073	0.362224		339	0.0430584	0.435906
338.5	0.201861	0.408574		338.5	0.0233378	0.364602		338.5	0.0425045	0.438311
338	0.202725	0.410635		338	0.0229577	0.366814		338	0.0425351	0.441175
337.5	0.204029	0.412472		337.5	0.0230038	0.36926		337.5	0.0420369	0.443388
337	0.205138	0.414116		337	0.0227368	0.371514		337	0.041405	0.445694
336.5	0.206126	0.415569		336.5	0.0226	0.374513		336.5	0.0409573	0.448704
336	0.207396	0.417326		336	0.022216	0.376968		336	0.0402172	0.451204
335.5	0.208765	0.41926		335.5	0.0219159	0.37936		335.5	0.0392425	0.454113
335	0.209817	0.42133		335	0.0214384	0.381796		335	0.0390568	0.456789
334.5	0.211103	0.423243		334.5	0.0220658	0.383898		334.5	0.0380419	0.459908
334	0.212468	0.424908		334	0.020967	0.387056		334	0.0380814	0.462777
333.5	0.213666	0.426858		333.5	0.0212288	0.389574		333.5	0.0372505	0.465334
333	0.215255	0.429229		333	0.0210979	0.391964		333	0.0363861	0.468256
332.5	0.216528	0.430802		332.5	0.0208288	0.394202		332.5	0.0362243	0.471721
332	0.21802	0.432843		332	0.0203876	0.396937		332	0.0353525	0.474041
331.5	0.21956	0.434999		331.5	0.0201743	0.399576		331.5	0.0349945	0.477582
331	0.221139	0.436942		331	0.0199654	0.401798		331	0.0340223	0.480389
330.5	0.223064	0.439256		330.5	0.0198079	0.404212		330.5	0.033778	0.484089
330	0.224856	0.441527		330	0.0196051	0.406606		330	0.0328813	0.487008
329.5	0.226493	0.443528		329.5	0.0190944	0.409507		329.5	0.0327838	0.490304
329	0.22862	0.445808		329	0.0193859	0.411675		329	0.0316082	0.493473
328.5	0.231033	0.448157		328.5	0.0196924	0.414414		328.5	0.0315346	0.49764
328	0.232855	0.450361		328	0.0189706	0.417469		328	0.030955	0.501331
327.5	0.23505	0.452554		327.5	0.0189195	0.419867		327.5	0.0301696	0.504619
327	0.23803	0.454669		327	0.018785	0.422198		327	0.0298225	0.508703
326.5	0.240239	0.45711		326.5	0.0186265	0.424887		326.5	0.0294715	0.51237
326	0.242632	0.459726		326	0.0186219	0.427303		326	0.0288371	0.51616
325.5	0.245158	0.462002		325.5	0.0181558	0.430071		325.5	0.0278244	0.520371
325	0.248021	0.464728		325	0.0186803	0.432769		325	0.0278243	0.524655
324.5	0.250706	0.467221		324.5	0.0180586	0.435272		324.5	0.0270097	0.528317
324	0.253673	0.469851		324	0.0182606	0.437459		324	0.0266361	0.532787
323.5	0.256875	0.471935		323.5	0.0179192	0.440244		323.5	0.0260356	0.536746
323	0.260095	0.474483		323	0.0180668	0.442618		323	0.0261311	0.541383
322.5	0.263285	0.477322		322.5	0.0178929	0.445247		322.5	0.0256899	0.545216
322	0.266541	0.479947		322	0.0180458	0.447821		322	0.0251921	0.549414
321.5	0.269991	0.48249		321.5	0.018168	0.450655		321.5	0.024641	0.553626
321	0.27354	0.48493		321	0.018492	0.452876		321	0.0245841	0.558722
320.5	0.277335	0.488123		320.5	0.0182693	0.455395		320.5	0.0242752	0.563222
320	0.281071	0.491026		320	0.0182884	0.458358		320	0.0239477	0.568048
319.5	0.285309	0.493698		319.5	0.0185202	0.460655		319.5	0.0238095	0.572288
319	0.289314	0.496371		319	0.0193041	0.463241		319	0.0235927	0.578037
318.5	0.293539	0.49926		318.5	0.0190343	0.465872		318.5	0.0228804	0.582716
318	0.29753	0.50247		318	0.0197681	0.468667		318	0.0233809	0.587717
317.5	0.302002	0.50526		317.5	0.0199201	0.47089		317.5	0.0226158	0.592174
317	0.306882	0.508037		317	0.0212145	0.473443		317	0.0221356	0.598527
316.5	0.311319	0.511601		316.5	0.021332	0.476515		316.5	0.0226986	0.603546
316	0.316244	0.514214		316	0.0224228	0.479202		316	0.0226602	0.609003
315.5	0.321679	0.517325		315.5	0.0233449	0.482224		315.5	0.0225032	0.614768
315	0.326969	0.520729		315	0.0244919	0.485401		315	0.0224638	0.619857
314.5	0.332862	0.523768		314.5	0.0259394	0.488193		314.5	0.0226482	0.625909
314	0.338293	0.526574		314	0.0274825	0.491114		314	0.0227851	0.631982
313.5	0.344405	0.529421		313.5	0.0292063	0.494298		313.5	0.0229594	0.638562
313	0.350128	0.532927		313	0.0314685	0.497754		313	0.02402	0.64414
312.5	0.35643	0.536444		312.5	0.03432	0.50101		312.5	0.0243531	0.650083
312	0.362593	0.539947		312	0.0368707	0.504463		312	0.0247152	0.656315
311.5	0.369912	0.543423		311.5	0.0406052	0.507992		311.5	0.0257845	0.663454
311	0.377013	0.546958		311	0.044306	0.512205		311	0.0265596	0.670458
310.5	0.384671	0.551122		310.5	0.0484157	0.515602		310.5	0.0275123	0.676326
310	0.392274	0.555538		310	0.0529068	0.520177		310	0.0291465	0.683616
309.5	0.400565	0.559134		309.5	0.0590888	0.524342		309.5	0.0304514	0.691638
309	0.408674	0.563626		309	0.0646543	0.529048		309	0.0321499	0.698877
308.5	0.417617	0.568577		308.5	0.0713731	0.534106		308.5	0.0347803	0.706544
308	0.426804	0.573106		308	0.0790548	0.539698		308	0.036842	0.714782
307.5	0.437487	0.577978		307.5	0.0887908	0.545325		307.5	0.0397645	0.724184
307	0.447836	0.583681		307	0.0980081	0.551493		307	0.042839	0.732431
306.5	0.45854	0.589545		306.5	0.10842	0.558027		306.5	0.0462235	0.741209
306	0.469359	0.595128		306	0.119822	0.564551		306	0.0495049	0.750426
305.5	0.482393	0.601881		305.5	0.134075	0.571981		305.5	0.0544196	0.76151
305	0.495723	0.609331		305	0.148092	0.5808		305	0.0589879	0.771137
304.5	0.508813	0.617012		304.5	0.163774	0.589422		304.5	0.0645946	0.78089
304	0.523664	0.624334		304	0.183012	0.598629		304	0.0711402	0.793376
303.5	0.538135	0.633118		303.5	0.201286	0.60905		303.5	0.0771283	0.804032
303	0.553144	0.641701		303	0.221066	0.618973		303	0.0838771	0.815
302.5	0.568658	0.650828		302.5	0.242736	0.629724		302.5	0.0917256	0.826301
302	0.586707	0.660111		302	0.26864	0.641281		302	0.100797	0.84026
301.5	0.603796	0.671752		301.5	0.293644	0.654401		301.5	0.109893	0.851296
301	0.621663	0.682569		301	0.321078	0.667018		301	0.119751	0.863774
300.5	0.640514	0.694342		300.5	0.350192	0.68087		300.5	0.130838	0.876521
300	0.66218	0.7063		300	0.38424	0.69514		300	0.143153	0.890224
299.5	0.682709	0.719816		299.5	0.416539	0.711092		299.5	0.156172	0.903028
299	0.703376	0.733546		299	0.45111	0.726427		299	0.170162	0.915828
298.5	0.724179	0.746717		298.5	0.488227	0.742062		298.5	0.18509	0.927373
298	0.748657	0.761201		298	0.530742	0.758524		298	0.202862	0.942445
297.5	0.771163	0.776444		297.5	0.570426	0.776756		297.5	0.220639	0.953687
297	0.793214	0.79208		297	0.612037	0.794526		297	0.2399	0.965212
296.5	0.816378	0.807262		296.5	0.654982	0.812071		296.5	0.260576	0.975423
296	0.84043	0.823396		296	0.701986	0.829803		296	0.285356	0.987646
295.5	0.863121	0.841735		295.5	0.746384	0.84986		295.5	0.309981	0.995437
295	0.885435	0.858387		295	0.789849	0.866967		295	0.336099	1.00372
294.5	0.905844	0.874194		294.5	0.833152	0.884685		294.5	0.365023	1.01308
294	0.926712	0.892746		294	0.874459	0.902132		294	0.39816	1.01904
293.5	0.944723	0.906408		293.5	0.909624	0.917463		293.5	0.428778	1.02409
293	0.958937	0.921023		293	0.939406	0.932183		293	0.459557	1.02752
292.5	0.971648	0.933691		292.5	0.967921	0.944877		292.5	0.494443	1.0306
292	0.981979	0.947185		292	0.988866	0.956665		292	0.525921	1.03061
291.5	0.989473	0.956731		291.5	1.0045	0.965231		291.5	0.555511	1.03188
291	0.995099	0.964263		291	1.01349	0.973698		291	0.584505	1.03138
290.5	1.0002	0.969874		290.5	1.02186	0.978912		290.5	0.61412	1.03229
290	1.00291	0.975342		290	1.0265	0.984439		290	0.639922	1.02993
289.5	1.00426	0.978617		289.5	1.02836	0.987152		289.5	0.664729	1.02915
289	1.00509	0.979919		289	1.03004	0.991307		289	0.689778	1.02915
288.5	1.00521	0.981107		288.5	1.03041	0.993324		288.5	0.716629	1.02559
288	1.00606	0.98296		288	1.0303	0.995079		288	0.742257	1.02551
287.5	1.00503	0.984763		287.5	1.02928	0.995919		287.5	0.769025	1.02239
287	1.00567	0.985853		287	1.02773	0.997722		287	0.795421	1.01996
286.5	1.00531	0.988459		286.5	1.02581	0.998962		286.5	0.82422	1.01788
286	1.00547	0.989895		286	1.02241	1.00065		286	0.850609	1.01594
285.5	1.00386	0.99245		285.5	1.02006	1.00149		285.5	0.875099	1.01322
285	1.00261	0.994349		285	1.01597	1.00091		285	0.897874	1.01082
284.5	1.00303	0.995001		284.5	1.01209	1.00042		284.5	0.91854	1.01046
284	1.00211	0.998167		284	1.00856	1.00084		284	0.934338	1.00738
283.5	1.00049	0.998281		283.5	1.00624	0.999986		283.5	0.947426	1.00591
283	0.99957	0.998884		283	1.0041	0.998728		283	0.958288	1.00452
282.5	0.998312	1.00038		282.5	1.00165	1.00012		282.5	0.967745	1.00285
282	0.998969	1.00058		282	1.00072	0.999375		282	0.975535	1.00179
281.5	0.999056	1.00118		281.5	0.999728	1.00024		281.5	0.981992	1.00296
281	0.998335	1.0012		281	0.999134	1.00114		281	0.988449	0.999857
280.5	0.998522	1.00047		280.5	0.998473	0.999688		280.5	0.994563	0.999421
280	1	1		280	1	1		280	1	1

## Sheet: Fig. 2. Temperature dependence 
			Fig. 2a Syn-CSK						Fig. 2 b Phaeo-CSK						Fig. 2c Ara-CSK
	Field (G)	5K	12K	20K	45K		Field (G)	5K	12K	20K	45K		Field (G)	5K	12K	20K	45K
	2941.73	-32858.5	-12609.2	-10325.8	12631.1		2941.73	165.676	-24095	-17383.3	-7186.18		2941.73	-14319.4	-15541.4	-29068.5	4380.1
	2942.71	-33922.5	-13136.2	-8603.84	13284.1		2942.71	1559.68	-22527	-16625.3	-5397.18		2942.71	-12406.4	-14954.4	-28861.5	4664.1
	2943.69	-33115.5	-13374.2	-8191.84	14077.1		2943.69	2357.68	-21554	-16914.3	-4308.18		2943.69	-11684.4	-15521.4	-29466.5	4122.1
	2944.66	-32221.5	-15023.2	-8731.84	14732.1		2944.66	2063.68	-21676	-17747.3	-4838.18		2944.66	-12181.4	-16414.4	-30268.5	3861.1
	2945.64	-31952.5	-17077.2	-9375.84	14324.1		2945.64	1177.68	-22762	-18991.3	-4444.18		2945.64	-12581.4	-18040.4	-30548.5	2702.1
	2946.62	-32230.5	-19641.2	-10140.8	12573.1		2946.62	495.676	-24592	-21857.3	-5495.18		2946.62	-13175.4	-19973.4	-30459.5	112.098
	2947.59	-31671.5	-20738.2	-10266.8	11890.1		2947.59	687.676	-25061	-23853.3	-6454.18		2947.59	-13423.4	-20307.4	-28841.5	-1948.9
	2948.57	-31246.5	-20415.2	-10039.8	12569.1		2948.57	935.676	-25421	-23907.3	-7188.18		2948.57	-13046.4	-20185.4	-28827.5	-2507.9
	2949.55	-30884.5	-19662.2	-9884.84	12978.1		2949.55	773.676	-25803	-23974.3	-7408.18		2949.55	-14502.4	-19337.4	-28989.5	-2611.9
	2950.53	-33147.5	-19625.2	-10437.8	12816.1		2950.53	-350.324	-26530	-24270.3	-8690.18		2950.53	-17264.4	-19544.4	-29596.5	-4335.9
	2951.51	-34261.5	-19006.2	-10056.8	13548.1		2951.51	-751.324	-25794	-23187.3	-9380.18		2951.51	-17789.4	-18865.4	-29317.5	-5561.9
	2952.48	-34704.5	-18807.2	-9449.84	14743.1		2952.48	-706.324	-23575	-21907.3	-9544.18		2952.48	-17905.4	-18167.4	-29728.5	-6217.9
	2953.46	-33776.5	-17140.2	-8454.84	16156.1		2953.46	954.676	-21748	-20224.3	-8946.18		2953.46	-16713.4	-17113.4	-27734.5	-6457.9
	2954.44	-33693.5	-15807.2	-8334.84	15799.1		2954.44	3347.68	-20889	-19732.3	-8986.18		2954.44	-15383.4	-16946.4	-25589.5	-4725.9
	2955.42	-33757.5	-14607.2	-10075.8	14862.1		2955.42	5034.68	-20685	-20832.3	-10310.2		2955.42	-14912.4	-17568.4	-24464.5	-3495.9
	2956.39	-32802.5	-12924.2	-11364.8	14488.1		2956.39	6306.68	-21122	-21181.3	-11256.2		2956.39	-13798.4	-16997.4	-22897.5	-1215.9
	2957.37	-31847.5	-10504.2	-11231.8	14388.1		2957.37	7810.68	-20590	-19656.3	-11263.2		2957.37	-13788.4	-16355.4	-20843.5	526.098
	2958.35	-32024.5	-9235.18	-10921.8	12799.1		2958.35	8010.68	-20580	-18821.3	-12094.2		2958.35	-15096.4	-16813.4	-19799.5	1817.1
	2959.33	-31612.5	-7841.18	-9940.84	11744.1		2959.33	9061.68	-19512	-17860.3	-11738.2		2959.33	-15328.4	-17185.4	-19366.5	2449.1
	2960.3	-30186.5	-6595.18	-8343.84	12565.1		2960.3	10238.7	-17536	-17029.3	-9884.18		2960.3	-14659.4	-16615.4	-18194.5	3650.1
	2961.28	-29446.5	-6444.18	-7243.84	12977.1		2961.28	9955.68	-17907	-17226.3	-7989.18		2961.28	-14416.4	-15535.4	-18688.5	3801.1
	2962.26	-30818.5	-7002.18	-7790.84	12079.1		2962.26	8538.68	-19835	-18964.3	-7445.18		2962.26	-15017.4	-15675.4	-20697.5	2132.1
	2963.24	-31603.5	-8126.18	-8338.84	12448.1		2963.24	7803.68	-20810	-18396.3	-6827.18		2963.24	-14802.4	-15626.4	-21706.5	2197.1
	2964.21	-31754.5	-9052.18	-8495.84	13237.1		2964.21	8023.68	-20917	-18484.3	-5712.18		2964.21	-14302.4	-15322.4	-22135.5	3197.1
	2965.19	-30528.5	-9037.18	-9676.84	13907.1		2965.19	8447.68	-20864	-17590.3	-4816.18		2965.19	-14138.4	-14809.4	-21555.5	4334.1
	2966.17	-29658.5	-9832.18	-11020.8	15449.1		2966.17	8798.68	-20800	-16933.3	-4401.18		2966.17	-14329.4	-15231.4	-21709.5	4066.1
	2967.15	-29723.5	-9798.18	-11731.8	17639.1		2967.15	9250.68	-20492	-16257.3	-4199.18		2967.15	-14808.4	-14734.4	-22985.5	3580.1
	2968.12	-29838.5	-10664.2	-12098.8	18412.1		2968.12	9860.68	-20891	-15466.3	-4109.18		2968.12	-14123.4	-14450.4	-23676.5	2662.1
	2969.1	-29154.5	-10204.2	-11624.8	19395.1		2969.1	10380.7	-21018	-14901.3	-4975.18		2969.1	-12493.4	-15181.4	-24101.5	2131.1
	2970.08	-29647.5	-9778.18	-11652.8	18530.1		2970.08	9861.68	-21959	-15202.3	-6115.18		2970.08	-12155.4	-17348.4	-24589.5	927.098
	2971.06	-28403.5	-8254.18	-10024.8	18435.1		2971.06	11199.7	-21505	-14053.3	-5318.18		2971.06	-10231.4	-17677.4	-23694.5	2190.1
	2972.03	-27982.5	-8138.18	-9234.84	17188.1		2972.03	11593.7	-22333	-13319.3	-5664.18		2972.03	-9672.4	-18641.4	-23317.5	3118.1
	2973.01	-29096.5	-8843.18	-9756.84	15219.1		2973.01	10017.7	-23975	-14308.3	-7663.18		2973.01	-10316.4	-20815.4	-24446.5	2386.1
	2973.99	-30099.5	-9908.18	-10448.8	14684.1		2973.99	8836.68	-24076	-15073.3	-9053.18		2973.99	-10617.4	-21843.4	-24500.5	1903.1
	2974.97	-31942.5	-12032.2	-12372.8	13585.1		2974.97	7438.68	-25251	-17518.3	-11361.2		2974.97	-11083.4	-22783.4	-26154.5	393.098
	2975.94	-33229.5	-14697.2	-14558.8	12549.1		2975.94	7350.68	-27600	-20720.3	-13681.2		2975.94	-10586.4	-23370.4	-28080.5	-2323.9
	2976.92	-33049.5	-15530.2	-15818.8	11734.1		2976.92	7178.68	-28905	-22761.3	-15462.2		2976.92	-10490.4	-23240.4	-29529.5	-2789.9
	2977.9	-32312.5	-15953.2	-16952.8	12095.1		2977.9	7358.68	-29002	-24063.3	-17082.2		2977.9	-11128.4	-23249.4	-30424.5	-2325.9
	2978.88	-31896.5	-15934.2	-17957.8	11985.1		2978.88	7601.68	-28887	-24785.3	-19799.2		2978.88	-11724.4	-22515.4	-31796.5	-2985.9
	2979.85	-33036.5	-16611.2	-19682.8	10046.1		2979.85	6060.68	-30323	-25979.3	-22631.2		2979.85	-14434.4	-22616.4	-33159.5	-5251.9
	2980.83	-35603.5	-17041.2	-21716.8	8182.14		2980.83	4679.68	-31942	-27223.3	-24887.2		2980.83	-17639.4	-23716.4	-34127.5	-7554.9
	2981.81	-38107.5	-18550.2	-23483.8	6575.14		2981.81	2202.68	-34032	-29368.3	-26856.2		2981.81	-19404.4	-25273.4	-35467.5	-9776.9
	2982.79	-39000.5	-19461.2	-22931.8	7292.14		2982.79	502.676	-35109	-31118.3	-27529.2		2982.79	-19449.4	-26372.4	-35423.5	-10722.9
	2983.76	-38659.5	-20010.2	-21396.8	8762.14		2983.76	480.676	-33860	-31767.3	-26652.2		2983.76	-18503.4	-27334.4	-33417.5	-11193.9
	2984.74	-37952.5	-19520.2	-19322.8	11465.1		2984.74	-264.324	-31867	-30666.3	-25133.2		2984.74	-17848.4	-27551.4	-30821.5	-11279.9
	2985.72	-36186.5	-19214.2	-16659.8	14690.1		2985.72	-690.324	-30433	-29352.3	-23305.2		2985.72	-18200.4	-28202.4	-29538.5	-10735.9
	2986.7	-34516.5	-18952.2	-14941.8	17687.1		2986.7	-523.324	-29445	-26781.3	-21399.2		2986.7	-17959.4	-28283.4	-28144.5	-10212.9
	2987.67	-34361.5	-19231.2	-14107.8	18830.1		2987.67	-960.324	-28933	-25119.3	-20818.2		2987.67	-18160.4	-29507.4	-27791.5	-11307.9
	2988.65	-34669.5	-19515.2	-14311.8	17929.1		2988.65	-1083.32	-28468	-24581.3	-20073.2		2988.65	-18322.4	-29684.4	-27304.5	-11318.9
	2989.63	-33838.5	-19098.2	-14396.8	16743.1		2989.63	-1310.32	-28200	-24161.3	-20045.2		2989.63	-17859.4	-29727.4	-26516.5	-10801.9
	2990.61	-33909.5	-19189.2	-15955.8	14849.1		2990.61	-1059.32	-29219	-24665.3	-20997.2		2990.61	-17844.4	-30055.4	-26829.5	-11179.9
	2991.58	-35153.5	-20085.2	-17313.8	13184.1		2991.58	-1688.32	-30456	-25118.3	-21229.2		2991.58	-18048.4	-31589.4	-27927.5	-12358.9
	2992.56	-36500.5	-20202.2	-18513.8	9778.14		2992.56	-2490.32	-32183	-27500.3	-21008.2		2992.56	-19393.4	-32756.4	-29454.5	-13656.9
	2993.54	-36930.5	-17925.2	-18081.8	8985.14		2993.54	-2634.32	-32094	-28399.3	-19882.2		2993.54	-18925.4	-32437.4	-29272.5	-12285.9
	2994.52	-36465.5	-15684.2	-17676.8	9204.14		2994.52	-1931.32	-32325	-28818.3	-18301.2		2994.52	-17835.4	-31585.4	-28236.5	-10449.9
	2995.49	-36964.5	-15091.2	-17130.8	8316.14		2995.49	-1912.32	-33178	-29579.3	-17783.2		2995.49	-17045.4	-31249.4	-27367.5	-10105.9
	2996.47	-37384.5	-14829.2	-17295.8	7936.14		2996.47	-2131.32	-33289	-30278.3	-17660.2		2996.47	-16220.4	-31231.4	-27035.5	-11334.9
	2997.45	-37509.5	-14202.2	-16195.8	6713.14		2997.45	-1968.32	-33024	-30009.3	-16462.2		2997.45	-15217.4	-31758.4	-27496.5	-12555.9
	2998.43	-36787.5	-13409.2	-14939.8	5516.14		2998.43	-1894.32	-31560	-29147.3	-16022.2		2998.43	-14694.4	-32074.4	-27540.5	-14153.9
	2999.4	-34488.5	-12182.2	-14207.8	5224.14		2999.4	-1269.32	-30795	-27673.3	-14697.2		2999.4	-13072.4	-31073.4	-26799.5	-14984.9
	3000.38	-31442.5	-11656.2	-13894.8	6762.14		3000.38	-577.324	-31145	-26368.3	-13145.2		3000.38	-12230.4	-29596.4	-25288.5	-14558.9
	3001.36	-29300.5	-12604.2	-13865.8	8835.14		3001.36	34.6758	-30317	-25459.3	-13049.2		3001.36	-10937.4	-27613.4	-23564.5	-13196.9
	3002.34	-28677.5	-14272.2	-14844.8	9861.14		3002.34	-757.324	-30590	-25178.3	-15133.2		3002.34	-11877.4	-25322.4	-23201.5	-12618.9
	3003.31	-27964.5	-15395.2	-16015.8	11303.1		3003.31	-627.324	-30242	-26447.3	-17564.2		3003.31	-12893.4	-22715.4	-23261.5	-12185.9
	3004.29	-26923.5	-15954.2	-16074.8	13023.1		3004.29	387.676	-29256	-27037.3	-19161.2		3004.29	-13760.4	-20262.4	-23600.5	-11607.9
	3005.27	-25835.5	-15314.2	-15826.8	15756.1		3005.27	1973.68	-27515	-26311.3	-20036.2		3005.27	-13677.4	-17803.4	-23148.5	-10074.9
	3006.25	-26540.5	-15758.2	-16624.8	16018.1		3006.25	2234.68	-27807	-25937.3	-21150.2		3006.25	-15060.4	-17174.4	-24136.5	-9096.9
	3007.22	-27418.5	-16635.2	-18287.8	14073.1		3007.22	1573.68	-28722	-25914.3	-21836.2		3007.22	-16951.4	-18083.4	-26696.5	-9277.9
	3008.2	-27661.5	-16956.2	-18333.8	12139.1		3008.2	1349.68	-28828	-25203.3	-20607.2		3008.2	-18637.4	-18700.4	-28297.5	-8791.9
	3009.18	-26765.5	-15953.2	-17529.8	12043.1		3009.18	1359.68	-28308	-23340.3	-19628.2		3009.18	-19666.4	-18222.4	-28573.5	-8740.9
	3010.16	-25717.5	-16246.2	-16817.8	11687.1		3010.16	1996.68	-28783	-20990.3	-19254.2		3010.16	-20941.4	-18241.4	-28454.5	-8736.9
	3011.13	-25168.5	-15259.2	-15733.8	10909.1		3011.13	3299.68	-27954	-18669.3	-18020.2		3011.13	-21001.4	-17582.4	-27512.5	-7967.9
	3012.11	-25800.5	-14641.2	-15684.8	9802.14		3012.11	3859.68	-28159	-17792.3	-17380.2		3012.11	-21806.4	-17543.4	-28288.5	-7600.9
	3013.09	-26408.5	-13656.2	-14031.8	8458.14		3013.09	4214.68	-28288	-17170.3	-16931.2		3013.09	-21968.4	-17523.4	-28589.5	-6196.9
	3014.07	-27721.5	-12724.2	-13775.8	7549.14		3014.07	3647.68	-28572	-18876.3	-17659.2		3014.07	-22065.4	-17581.4	-29445.5	-5157.9
	3015.04	-27955.5	-11828.2	-12108.8	7276.14		3015.04	4172.68	-28334	-21368.3	-18257.2		3015.04	-20621.4	-18506.4	-28897.5	-4909.9
	3016.02	-28334.5	-10493.2	-9988.84	7433.14		3016.02	5290.68	-28082	-24509.3	-19170.2		3016.02	-20073.4	-18853.4	-28281.5	-5069.9
	3017	-28590.5	-9357.18	-8819.84	6684.14		3017	5525.68	-28841	-27007.3	-18954.2		3017	-20534.4	-18252.4	-28649.5	-6063.9
	3017.98	-29528.5	-9093.18	-9640.84	4998.14		3017.98	5154.68	-29843	-29549.3	-19466.2		3017.98	-22138.4	-18318.4	-29821.5	-7411.9
	3018.95	-30053.5	-9366.18	-10319.8	4526.14		3018.95	3940.68	-30206	-31772.3	-20014.2		3018.95	-23003.4	-19145.4	-30887.5	-8315.9
	3019.93	-30926.5	-10900.2	-11765.8	3742.14		3019.93	1939.68	-30776	-32908.3	-19574.2		3019.93	-24611.4	-20119.4	-30513.5	-8834.9
	3020.91	-32092.5	-11803.2	-12838.8	3277.14		3020.91	1216.68	-30424	-32796.3	-18974.2		3020.91	-25190.4	-19215.4	-29065.5	-9385.9
	3021.89	-32293.5	-11383.2	-12650.8	3586.14		3021.89	1646.68	-30485	-31970.3	-18099.2		3021.89	-24081.4	-17955.4	-26694.5	-10161.9
	3022.86	-31645.5	-10585.2	-12590.8	2856.14		3022.86	1020.68	-30845	-30228.3	-17027.2		3022.86	-22993.4	-17983.4	-25690.5	-11309.9
	3023.84	-29375.5	-11123.2	-11870.8	2496.14		3023.84	1375.68	-30912	-27756.3	-16559.2		3023.84	-20696.4	-17154.4	-24564.5	-11727.9
	3024.82	-26359.5	-11460.2	-12401.8	2862.14		3024.82	2394.68	-30714	-25280.3	-15796.2		3024.82	-18699.4	-15711.4	-23999.5	-12198.9
	3025.8	-22846.5	-10963.2	-13475.8	3669.14		3025.8	3103.68	-29843	-23489.3	-15675.2		3025.8	-16930.4	-16054.4	-23359.5	-13105.9
	3026.77	-20599.5	-10617.2	-15352.8	4268.14		3026.77	3487.68	-29039	-21882.3	-15106.2		3026.77	-15015.4	-16937.4	-22013.5	-13485.9
	3027.75	-19068.5	-10869.2	-16797.8	5375.14		3027.75	3064.68	-27480	-21083.3	-15649.2		3027.75	-13840.4	-16658.4	-20870.5	-14108.9
	3028.73	-18114.5	-10265.2	-16453.8	6350.14		3028.73	3030.68	-25476	-20367.3	-15566.2		3028.73	-13434.4	-15837.4	-19396.5	-14100.9
	3029.71	-18778.5	-10440.2	-16658.8	6213.14		3029.71	1867.68	-24130	-20141.3	-16154.2		3029.71	-13588.4	-15857.4	-19701.5	-14139.9
	3030.68	-21034.5	-11467.2	-17242.8	4259.14		3030.68	1108.68	-24112	-21154.3	-17737.2		3030.68	-14613.4	-16751.4	-20631.5	-14716.9
	3031.66	-23657.5	-13816.2	-18667.8	2820.14		3031.66	-288.324	-25049	-23415.3	-20389.2		3031.66	-16415.4	-18562.4	-21459.5	-15055.9
	3032.64	-25777.5	-15017.2	-19514.8	2418.14		3032.64	-1438.32	-27187	-24668.3	-21455.2		3032.64	-17907.4	-20197.4	-21562.5	-16067.9
	3033.62	-28087.5	-15339.2	-19641.8	2784.14		3033.62	-2386.32	-29879	-26128.3	-22470.2		3033.62	-18756.4	-22864.4	-20930.5	-17430.9
	3034.59	-30636.5	-15462.2	-19971.8	3546.14		3034.59	-4252.32	-32601	-28238.3	-22787.2		3034.59	-19416.4	-25102.4	-20430.5	-19173.9
	3035.57	-32174.5	-14998.2	-20006.8	4150.14		3035.57	-6374.32	-34254	-29214.3	-22980.2		3035.57	-18850.4	-26486.4	-20249.5	-20501.9
	3036.55	-32579.5	-14942.2	-19972.8	4448.14		3036.55	-7836.32	-34386	-29836.3	-24292.2		3036.55	-18748.4	-27578.4	-20423.5	-20381.9
	3037.53	-34004.5	-15449.2	-20898.8	3170.14		3037.53	-8047.32	-34169	-30755.3	-26085.2		3037.53	-19101.4	-28531.4	-22207.5	-21086.9
	3038.5	-34565.5	-15341.2	-20455.8	1481.14		3038.5	-7151.32	-34281	-30719.3	-26847.2		3038.5	-18735.4	-28205.4	-22638.5	-21234.9
	3039.48	-33320.5	-13065.2	-18640.8	2430.14		3039.48	-4694.32	-33910	-29236.3	-27585.2		3039.48	-16800.4	-26647.4	-22037.5	-19991.9
	3040.46	-31104.5	-10955.2	-16495.8	3441.14		3040.46	-2660.32	-33602	-28429.3	-27556.2		3040.46	-15744.4	-25085.4	-22985.5	-19191.9
	3041.44	-29260.5	-10438.2	-14147.8	2383.14		3041.44	-1032.32	-33158	-28310.3	-27866.2		3041.44	-15143.4	-24296.4	-24325.5	-18418.9
	3042.41	-27040.5	-9623.18	-11763.8	2293.14		3042.41	1397.68	-33446	-28306.3	-26957.2		3042.41	-13314.4	-23372.4	-24838.5	-18446.9
	3043.39	-25752.5	-8480.18	-10842.8	2831.14		3043.39	4050.68	-32950	-27684.3	-24864.2		3043.39	-10704.4	-22352.4	-24902.5	-18333.9
	3044.37	-25717.5	-7877.18	-10758.8	3410.14		3044.37	5893.68	-32670	-27410.3	-23650.2		3044.37	-8667.4	-21284.4	-25919.5	-19045.9
	3045.35	-24446.5	-7097.18	-11077.8	3882.14		3045.35	6825.68	-31564	-26741.3	-21905.2		3045.35	-7332.4	-20451.4	-25751.5	-19313.9
	3046.32	-23817.5	-8254.18	-12400.8	3684.14		3046.32	6463.68	-31327	-27109.3	-21272.2		3046.32	-7824.4	-21195.4	-25250.5	-19941.9
	3047.3	-24518.5	-9826.18	-12791.8	3125.14		3047.3	6106.68	-32129	-26804.3	-20459.2		3047.3	-8071.4	-20395.4	-24857.5	-19872.9
	3048.28	-24757.5	-11184.2	-12391.8	1733.14		3048.28	5662.68	-33460	-26082.3	-20472.2		3048.28	-8032.4	-20462.4	-26042.5	-18349.9
	3049.26	-25637.5	-12827.2	-12559.8	1128.14		3049.26	4825.68	-34693	-26500.3	-21675.2		3049.26	-8799.4	-21090.4	-27561.5	-18010.9
	3050.23	-26804.5	-13905.2	-12575.8	972.145		3050.23	4004.68	-34980	-27046.3	-21274.2		3050.23	-8992.4	-21153.4	-28078.5	-16052.9
	3051.21	-25617.5	-14363.2	-12607.8	574.145		3051.21	4245.68	-33925	-26740.3	-19516.2		3051.21	-8490.4	-20770.4	-28490.5	-12822.9
	3052.19	-24147.5	-13809.2	-12005.8	1847.14		3052.19	4964.68	-32841	-25706.3	-17924.2		3052.19	-8103.4	-20750.4	-28087.5	-10318.9
	3053.17	-22084.5	-12972.2	-11085.8	2729.14		3053.17	5583.68	-30634	-24502.3	-16360.2		3053.17	-7470.4	-20414.4	-26895.5	-8447.9
	3054.14	-20781.5	-13092.2	-11276.8	1723.14		3054.14	5294.68	-28546	-23870.3	-16346.2		3054.14	-7913.4	-20011.4	-27454.5	-7622.9
	3055.12	-20289.5	-13503.2	-12071.8	1230.14		3055.12	4631.68	-26836	-23659.3	-17556.2		3055.12	-8721.4	-20043.4	-28073.5	-7303.9
	3056.1	-22792.5	-15304.2	-14430.8	-1038.86		3056.1	2362.68	-27350	-26775.3	-20755.2		3056.1	-10835.4	-22549.4	-29886.5	-8918.9
	3057.08	-25017.5	-15687.2	-15234.8	-2914.86		3057.08	1833.68	-27179	-27367.3	-21279.2		3057.08	-11219.4	-21841.4	-30537.5	-8955.9
	3058.05	-26093.5	-16222.2	-15991.8	-4148.86		3058.05	946.676	-27686	-27960.3	-21059.2		3058.05	-11097.4	-21947.4	-31705.5	-10428.9
	3059.03	-27412.5	-16574.2	-18333.8	-5636.86		3059.03	-1123.32	-29354	-29504.3	-21327.2		3059.03	-12162.4	-23572.4	-33100.5	-13324.9
	3060.01	-27727.5	-15149.2	-19165.8	-6601.86		3060.01	-1266.32	-30058	-30098.3	-21713.2		3060.01	-11843.4	-24340.4	-33403.5	-15463.9
	3060.99	-29341.5	-14793.2	-18755.8	-8145.86		3060.99	-1573.32	-30448	-29697.3	-22775.2		3060.99	-11355.4	-25623.4	-34137.5	-18185.9
	3061.96	-29728.5	-13969.2	-19026.8	-9150.86		3061.96	89.6758	-29821	-29615.3	-22898.2		3061.96	-11046.4	-26861.4	-33713.5	-20075.9
	3062.94	-29461.5	-13728.2	-19447.8	-9418.86		3062.94	2172.68	-29707	-31811.3	-23398.2		3062.94	-11766.4	-27515.4	-32998.5	-20738.9
	3063.92	-29009.5	-14388.2	-20181.8	-9395.86		3063.92	2654.68	-29117	-33387.3	-23462.2		3063.92	-12486.4	-27126.4	-32447.5	-20798.9
	3064.9	-29074.5	-15078.2	-21215.8	-10057.9		3064.9	2815.68	-29085	-34243.3	-26034.2		3064.9	-13625.4	-27340.4	-32339.5	-21414.9
	3065.87	-29761.5	-15004.2	-22156.8	-9728.86		3065.87	2077.68	-29029	-34126.3	-28179.2		3065.87	-14927.4	-27530.4	-32741.5	-21815.9
	3066.85	-31478.5	-16715.2	-23905.8	-10182.9		3066.85	306.676	-30178	-34228.3	-30495.2		3066.85	-16534.4	-28890.4	-33836.5	-22571.9
	3067.83	-32243.5	-16542.2	-23459.8	-8986.86		3067.83	40.6758	-29654	-33812.3	-30176.2		3067.83	-16334.4	-27484.4	-32798.5	-22090.9
	3068.81	-30909.5	-14072.2	-21998.8	-6671.86		3068.81	2372.68	-27783	-31386.3	-28913.2		3068.81	-14839.4	-23865.4	-29243.5	-20286.9
	3069.78	-29728.5	-13493.2	-20128.8	-5979.86		3069.78	4396.68	-26390	-29185.3	-28595.2		3069.78	-13811.4	-22446.4	-26723.5	-19181.9
	3070.76	-29150.5	-13649.2	-18189.8	-5597.86		3070.76	5691.68	-26165	-27466.3	-28786.2		3070.76	-13119.4	-20890.4	-25648.5	-18528.9
	3071.74	-29215.5	-13210.2	-17106.8	-5102.86		3071.74	5951.68	-25838	-26492.3	-29439.2		3071.74	-12240.4	-20520.4	-26127.5	-17098.9
	3072.72	-29865.5	-13982.2	-16401.8	-3687.86		3072.72	5124.68	-26521	-26380.3	-30185.2		3072.72	-13103.4	-20918.4	-28498.5	-17071.9
	3073.69	-28802.5	-13225.2	-14399.8	-1790.86		3073.69	4471.68	-25535	-24996.3	-28546.2		3073.69	-12796.4	-20466.4	-30370.5	-16966.9
	3074.67	-28338.5	-12686.2	-12499.8	-467.855		3074.67	4118.68	-25394	-24010.3	-27749.2		3074.67	-12261.4	-19197.4	-31384.5	-17552.9
	3075.65	-27753.5	-12602.2	-10949.8	-18.8555		3075.65	3852.68	-25255	-24089.3	-27889.2		3075.65	-10904.4	-17388.4	-31882.5	-17312.9
	3076.63	-27377.5	-12079.2	-10380.8	247.145		3076.63	4066.68	-25594	-24144.3	-27697.2		3076.63	-9281.4	-16230.4	-32151.5	-16514.9
	3077.6	-27279.5	-10830.2	-9491.84	980.145		3077.6	4321.68	-25635	-23645.3	-27264.2		3077.6	-7611.4	-15408.4	-32925.5	-15521.9
	3078.58	-28353.5	-10008.2	-9301.84	136.145		3078.58	2917.68	-27800	-25157.3	-27882.2		3078.58	-7718.4	-15983.4	-35056.5	-15668.9
	3079.56	-28192.5	-9263.18	-8861.84	-1350.86		3079.56	2018.68	-29909	-25623.3	-27592.2		3079.56	-8000.4	-16287.4	-36512.5	-14806.9
	3080.54	-28640.5	-8762.18	-10034.8	-2691.86		3080.54	98.6758	-31997	-26682.3	-27750.2		3080.54	-9901.4	-17306.4	-37413.5	-15323.9
	3081.51	-28206.5	-8623.18	-10085.8	-3823.86		3081.51	-985.324	-33178	-27842.3	-28438.2		3081.51	-10600.4	-18061.4	-38055.5	-15236.9
	3082.49	-27410.5	-9479.18	-10878.8	-4069.86		3082.49	-1082.32	-34300	-28311.3	-28794.2		3082.49	-10332.4	-17975.4	-37391.5	-15389.9
	3083.47	-27193.5	-9722.18	-12585.8	-4645.86		3083.47	-1596.32	-34302	-27800.3	-29376.2		3083.47	-10343.4	-17511.4	-36286.5	-15860.9
	3084.45	-27557.5	-9098.18	-12886.8	-4952.86		3084.45	-1343.32	-33300	-26706.3	-30599.2		3084.45	-9754.4	-16332.4	-34491.5	-16403.9
	3085.43	-28420.5	-7836.18	-12896.8	-5050.86		3085.43	-784.324	-32584	-26131.3	-31491.2		3085.43	-8964.4	-15322.4	-33112.5	-16729.9
	3086.4	-27828.5	-7078.18	-12205.8	-4200.86		3086.4	972.676	-30868	-25671.3	-31576.2		3086.4	-8678.4	-15686.4	-31671.5	-15983.9
	3087.38	-26126.5	-6357.18	-12042.8	-3924.86		3087.38	2023.68	-29744	-25700.3	-30447.2		3087.38	-8656.4	-15982.4	-31045.5	-15649.9
	3088.36	-22976.5	-4283.18	-10267.8	-4231.86		3088.36	4523.68	-27756	-24731.3	-28812.2		3088.36	-6946.4	-15138.4	-29101.5	-14621.9
	3089.33	-19983.5	-2047.18	-7376.84	-4141.86		3089.33	7940.68	-25410	-23950.3	-27586.2		3089.33	-4971.4	-14251.4	-26452.5	-13511.9
	3090.31	-16907.5	-1042.18	-5419.84	-2803.86		3090.31	9507.68	-23039	-24084.3	-26584.2		3090.31	-2958.4	-14021.4	-24305.5	-12142.9
	3091.29	-15678.5	-2066.18	-5149.84	-2588.86		3091.29	9262.68	-22861	-25295.3	-26237.2		3091.29	-2892.4	-15487.4	-25035.5	-12564.9
	3092.27	-13944.5	-3214.18	-4964.84	-2753.86		3092.27	8732.68	-22781	-26526.3	-26087.2		3092.27	-3846.4	-16540.4	-26894.5	-12268.9
	3093.25	-13117.5	-3694.18	-3962.84	-2023.86		3093.25	7701.68	-22729	-27344.3	-26354.2		3093.25	-4172.4	-17891.4	-28230.5	-12380.9
	3094.22	-12518.5	-3774.18	-2767.84	-1450.86		3094.22	8220.68	-22891	-28387.3	-27044.2		3094.22	-4882.4	-18760.4	-29731.5	-12453.9
	3095.2	-12095.5	-4256.18	-2226.84	142.145		3095.2	9605.68	-22348	-28469.3	-27748.2		3095.2	-4880.4	-19321.4	-30112.5	-12427.9
	3096.18	-12390.5	-6511.18	-2969.84	1513.14		3096.18	8904.68	-22493	-29219.3	-28788.2		3096.18	-5256.4	-20501.4	-30624.5	-13739.9
	3097.16	-13397.5	-8089.18	-4060.84	2029.14		3097.16	6810.68	-23852	-29868.3	-30401.2		3097.16	-5576.4	-21602.4	-31984.5	-16044.9
	3098.13	-13576.5	-7671.18	-4524.84	2694.14		3098.13	6878.68	-24162	-29559.3	-30561.2		3098.13	-4784.4	-21876.4	-32686.5	-17354.9
	3099.11	-13293.5	-6675.18	-4389.84	3444.14		3099.11	7419.68	-24753	-28803.3	-30813.2		3099.11	-3549.4	-21629.4	-32902.5	-17298.9
	3100.09	-12550.5	-5228.18	-3520.84	5129.14		3100.09	6796.68	-25075	-27075.3	-31530.2		3100.09	-2914.4	-21782.4	-33049.5	-16952.9
	3101.07	-13321.5	-4777.18	-4672.84	5460.14		3101.07	4938.68	-25359	-26272.3	-32975.2		3101.07	-3368.4	-21939.4	-33601.5	-18421.9
	3102.04	-15623.5	-5348.18	-7404.84	5373.14		3102.04	2969.68	-25798	-26632.3	-35348.2		3102.04	-4120.4	-22953.4	-34589.5	-19095.9
	3103.02	-19219.5	-6674.18	-10437.8	4393.14		3103.02	-396.324	-26906	-27898.3	-38423.2		3103.02	-4658.4	-25088.4	-35213.5	-20486.9
	3104	-20910.5	-7474.18	-11859.8	5482.14		3104	-2497.32	-26792	-28849.3	-40045.2		3104	-3863.4	-25051.4	-34980.5	-20682.9
	3104.98	-21186.5	-7424.18	-12210.8	6226.14		3104.98	-2654.32	-26663	-28286.3	-40444.2		3104.98	-2966.4	-23346.4	-32950.5	-20123.9
	3105.95	-20739.5	-7216.18	-12547.8	6001.14		3105.95	-2242.32	-25543	-26593.3	-39813.2		3105.95	-2263.4	-22350.4	-31006.5	-18526.9
	3106.93	-19647.5	-6655.18	-12467.8	6340.14		3106.93	-1245.32	-24636	-25032.3	-38332.2		3106.93	-1475.4	-21217.4	-28525.5	-18151.9
	3107.91	-19031.5	-6753.18	-12438.8	5924.14		3107.91	-623.324	-24764	-25062.3	-37085.2		3107.91	-981.402	-20221.4	-26906.5	-18338.9
	3108.89	-19090.5	-7105.18	-12481.8	4721.14		3108.89	-68.3242	-25413	-26176.3	-36868.2		3108.89	-1317.4	-19946.4	-25899.5	-19195.9
	3109.86	-17952.5	-4737.18	-10169.8	5285.14		3109.86	3374.68	-23958	-25925.3	-33490.2		3109.86	-229.402	-17497.4	-22928.5	-18244.9
	3110.84	-16795.5	-3073.18	-8711.84	5745.14		3110.84	6718.68	-23230	-26121.3	-30521.2		3110.84	-507.402	-16622.4	-21330.5	-16964.9
	3111.82	-16546.5	-2443.18	-8546.84	5068.14		3111.82	8254.68	-22734	-26692.3	-28549.2		3111.82	-579.402	-16367.4	-20290.5	-15408.9
	3112.8	-14789.5	-2417.18	-7446.84	4887.14		3112.8	10132.7	-20387	-25880.3	-26710.2		3112.8	217.598	-15507.4	-19494.5	-13129.9
	3113.77	-13348.5	-2013.18	-6953.84	5082.14		3113.77	11869.7	-19021	-24439.3	-25483.2		3113.77	245.598	-15470.4	-19638.5	-12700.9
	3114.75	-12411.5	-1706.18	-6348.84	4525.14		3114.75	14272.7	-18260	-23902.3	-24500.2		3114.75	187.598	-15216.4	-19877.5	-11853.9
	3115.73	-11291.5	-1287.18	-5304.84	4857.14		3115.73	15731.7	-16870	-23151.3	-22001.2		3115.73	2123.6	-13608.4	-18739.5	-10741.9
	3116.71	-9391.54	-779.176	-5478.84	5632.14		3116.71	16116.7	-15999	-22810.3	-19210.2		3116.71	3224.6	-12655.4	-17636.5	-10569.9
	3117.68	-7352.54	-335.176	-4953.84	6162.14		3117.68	17338.7	-16826	-21905.3	-17115.2		3117.68	3196.6	-11760.4	-16948.5	-10184.9
	3118.66	-6300.54	239.824	-5361.84	6101.14		3118.66	17232.7	-17197	-20876.3	-15323.2		3118.66	2818.6	-10871.4	-17123.5	-10262.9
	3119.64	-5382.54	1376.82	-5864.84	5281.14		3119.64	17126.7	-16280	-19924.3	-14204.2		3119.64	2716.6	-9909.43	-17997.5	-9460.9
	3120.62	-4896.54	2086.82	-6098.84	4431.14		3120.62	17626.7	-15186	-18926.3	-12663.2		3120.62	2696.6	-8490.43	-17349.5	-9266.9
	3121.59	-6205.54	1311.82	-8129.84	2762.14		3121.59	17215.7	-15718	-18999.3	-12760.2		3121.59	433.598	-9148.43	-18262.5	-10284.9
	3122.57	-6388.54	891.824	-9010.84	2369.14		3122.57	17180.7	-15846	-18058.3	-12205.2		3122.57	-1507.4	-8562.43	-19268.5	-10234.9
	3123.55	-7351.54	68.8242	-9277.84	1588.14		3123.55	17337.7	-16647	-18207.3	-12522.2		3123.55	-3419.4	-9981.43	-20000.5	-10909.9
	3124.53	-7864.54	537.824	-9657.84	348.145		3124.53	17797.7	-17230	-18656.3	-13712.2		3124.53	-4051.4	-10957.4	-20081.5	-10699.9
	3125.5	-9613.54	-494.176	-10551.8	-712.855		3125.5	16536.7	-18300	-19853.3	-16238.2		3125.5	-5067.4	-12679.4	-22495.5	-12045.9
	3126.48	-12040.5	-1281.18	-10325.8	-1559.86		3126.48	15294.7	-19944	-21584.3	-18771.2		3126.48	-5551.4	-14096.4	-24355.5	-14056.9
	3127.46	-14458.5	-2548.18	-11855.8	-2505.86		3127.46	13676.7	-22067	-24175.3	-21713.2		3127.46	-6367.4	-15622.4	-26684.5	-16709.9
	3128.44	-17356.5	-3862.18	-13447.8	-3747.86		3128.44	12065.7	-24103	-26842.3	-22894.2		3128.44	-6956.4	-17417.4	-29568.5	-19060.9
	3129.41	-19000.5	-4434.18	-14966.8	-5334.86		3129.41	11274.7	-25094	-28352.3	-24567.2		3129.41	-7195.4	-17919.4	-30984.5	-20904.9
	3130.39	-20101.5	-3983.18	-14233.8	-5313.86		3130.39	10723.7	-26043	-28362.3	-26038.2		3130.39	-6729.4	-18008.4	-31420.5	-22973.9
	3131.37	-20729.5	-5284.18	-14191.8	-6777.86		3131.37	8746.68	-27876	-28824.3	-28168.2		3131.37	-7297.4	-18184.4	-32775.5	-24847.9
	3132.35	-20936.5	-6270.18	-13984.8	-8680.86		3132.35	6099.68	-27555	-29015.3	-28345.2		3132.35	-8588.4	-17392.4	-33361.5	-25340.9
	3133.32	-21756.5	-7807.18	-13178.8	-9760.86		3133.32	3984.68	-27857	-29314.3	-28245.2		3133.32	-9584.4	-17359.4	-34222.5	-26845.9
	3134.3	-21456.5	-7742.18	-11822.8	-10248.9		3134.3	2456.68	-28188	-29664.3	-28144.2		3134.3	-10590.4	-16763.4	-34409.5	-27972.9
	3135.28	-21170.5	-8419.18	-10355.8	-11181.9		3135.28	540.676	-28490	-30547.3	-28024.2		3135.28	-12849.4	-17997.4	-35384.5	-28796.9
	3136.26	-21086.5	-8262.18	-9471.84	-10636.9		3136.26	478.676	-28157	-30339.3	-26985.2		3136.26	-13698.4	-18158.4	-36222.5	-28950.9
	3137.23	-19959.5	-6341.18	-9591.84	-9163.86		3137.23	3010.68	-26727	-28764.3	-25184.2		3137.23	-12611.4	-17020.4	-34950.5	-27334.9
	3138.21	-20564.5	-5316.18	-10368.8	-9352.86		3138.21	4099.68	-26735	-28091.3	-25918.2		3138.21	-11957.4	-16650.4	-34703.5	-27239.9
	3139.19	-21015.5	-5826.18	-11625.8	-10021.9		3139.19	4659.68	-27846	-29143.3	-27427.2		3139.19	-12225.4	-17980.4	-35214.5	-27583.9
	3140.17	-20472.5	-6600.18	-13955.8	-9594.86		3140.17	5301.68	-27837	-29573.3	-28959.2		3140.17	-12965.4	-19160.4	-35501.5	-28043.9
	3141.14	-20174.5	-7772.18	-15578.8	-9622.86		3141.14	5747.68	-27571	-30007.3	-29914.2		3141.14	-12932.4	-18945.4	-35075.5	-28020.9
	3142.12	-19657.5	-7490.18	-15557.8	-8200.86		3142.12	7165.68	-26445	-28540.3	-29994.2		3142.12	-11413.4	-17911.4	-33078.5	-27022.9
	3143.1	-19974.5	-7641.18	-16206.8	-7729.86		3143.1	8741.68	-25956	-26759.3	-29734.2		3143.1	-10277.4	-17784.4	-30426.5	-26905.9
	3144.08	-19369.5	-6179.18	-15284.8	-6743.86		3144.08	10737.7	-24945	-25041.3	-29226.2		3144.08	-8721.4	-16279.4	-28020.5	-25314.9
	3145.05	-18364.5	-5345.18	-13808.8	-5536.86		3145.05	12713.7	-23194	-23719.3	-29106.2		3145.05	-7376.4	-14406.4	-25370.5	-23993.9
	3146.03	-18379.5	-5532.18	-13422.8	-5486.86		3146.03	11830.7	-22483	-23465.3	-30195.2		3146.03	-7072.4	-14423.4	-23845.5	-23085.9
	3147.01	-18078.5	-5953.18	-13729.8	-5988.86		3147.01	11116.7	-22098	-23445.3	-31159.2		3147.01	-7013.4	-14731.4	-23541.5	-23348.9
	3147.99	-16710.5	-4453.18	-13402.8	-5006.86		3147.99	10924.7	-20192	-23489.3	-30704.2		3147.99	-5381.4	-13360.4	-22768.5	-23156.9
	3148.96	-14804.5	-3445.18	-12973.8	-4665.86		3148.96	10441.7	-18562	-23934.3	-30015.2		3148.96	-4124.4	-12793.4	-21975.5	-22401.9
	3149.94	-13133.5	-2927.18	-12700.8	-5052.86		3149.94	9753.68	-17886	-24291.3	-29385.2		3149.94	-3552.4	-12389.4	-21211.5	-23064.9
	3150.92	-10834.5	-2325.18	-12937.8	-5396.86		3150.92	9754.68	-17751	-24209.3	-27397.2		3150.92	-2865.4	-12137.4	-20891.5	-22841.9
	3151.9	-9470.54	-3093.18	-12862.8	-6232.86		3151.9	9297.68	-17008	-23492.3	-26381.2		3151.9	-1482.4	-12959.4	-21111.5	-21958.9
	3152.87	-7884.54	-3287.18	-11570.8	-7010.86		3152.87	9162.68	-16087	-21845.3	-26054.2		3152.87	-48.4023	-13475.4	-20443.5	-21235.9
	3153.85	-6419.54	-3402.18	-10403.8	-7232.86		3153.85	10122.7	-15590	-19679.3	-25849.2		3153.85	363.598	-13834.4	-20394.5	-19912.9
	3154.83	-7918.54	-4767.18	-11134.8	-8419.86		3154.83	9716.68	-15776	-19415.3	-26174.2		3154.83	-988.402	-15307.4	-21829.5	-20273.9
	3155.81	-8367.54	-5190.18	-11538.8	-7857.86		3155.81	9731.68	-16090	-19337.3	-25912.2		3155.81	-493.402	-16244.4	-21804.5	-19579.9
	3156.78	-8115.54	-4683.18	-11400.8	-6821.86		3156.78	10636.7	-16302	-19750.3	-26001.2		3156.78	228.598	-16376.4	-21060.5	-18531.9
	3157.76	-8729.54	-3999.18	-12521.8	-5400.86		3157.76	10779.7	-17609	-20579.3	-25218.2		3157.76	384.598	-16603.4	-20267.5	-18249.9
	3158.74	-7776.54	-1660.18	-12566.8	-3500.86		3158.74	12321.7	-17260	-20827.3	-23110.2		3158.74	1883.6	-15487.4	-18502.5	-17099.9
	3159.72	-6408.54	72.8242	-11802.8	-2846.86		3159.72	13922.7	-17202	-20993.3	-20769.2		3159.72	1952.6	-14594.4	-17426.5	-15653.9
	3160.69	-4975.54	1471.82	-12105.8	-1616.86		3160.69	15464.7	-18151	-20836.3	-19412.2		3160.69	1426.6	-14410.4	-16138.5	-15563.9
	3161.67	-4469.54	1776.82	-13054.8	-1863.86		3161.67	15833.7	-19958	-21462.3	-19878.2		3161.67	720.598	-14169.4	-16820.5	-17496.9
	3162.65	-5924.54	624.824	-14550.8	-3779.86		3162.65	14410.7	-22652	-22494.3	-21213.2		3162.65	-1015.4	-15683.4	-19088.5	-20333.9
	3163.63	-7815.54	-1588.18	-16483.8	-5843.86		3163.63	13923.7	-24964	-23804.3	-23223.2		3163.63	-2326.4	-16819.4	-21492.5	-21190.9
	3164.6	-9633.54	-4718.18	-18221.8	-8086.86		3164.6	12459.7	-27981	-25547.3	-26866.2		3164.6	-4400.4	-17706.4	-24877.5	-22688.9
	3165.58	-10148.5	-6741.18	-18932.8	-9117.86		3165.58	10907.7	-29599	-26332.3	-28839.2		3165.58	-5267.4	-17495.4	-26754.5	-23254.9
	3166.56	-10225.5	-7793.18	-19646.8	-10667.9		3166.56	9306.68	-30941	-28273.3	-29283.2		3166.56	-5503.4	-18252.4	-29153.5	-24855.9
	3167.54	-10101.5	-8311.18	-19531.8	-10979.9		3167.54	8052.68	-31773	-29569.3	-30556.2		3167.54	-5226.4	-19993.4	-30791.5	-25975.9
	3168.51	-9525.54	-9130.18	-19329.8	-10908.9		3168.51	6770.68	-32693	-30409.3	-30032.2		3168.51	-4532.4	-21579.4	-31520.5	-26478.9
	3169.49	-8523.54	-8885.18	-19213.8	-9886.86		3169.49	5279.68	-33918	-32030.3	-29173.2		3169.49	-4538.4	-22617.4	-32232.5	-26175.9
	3170.47	-7062.54	-6687.18	-17657.8	-8560.86		3170.47	5153.68	-34119	-32320.3	-27903.2		3170.47	-3803.4	-22948.4	-31797.5	-25972.9
	3171.45	-7761.54	-6120.18	-17330.8	-8189.86		3171.45	4716.68	-34762	-33062.3	-27902.2		3171.45	-4052.4	-22797.4	-31027.5	-27179.9
	3172.42	-8679.54	-5274.18	-17087.8	-8121.86		3172.42	4183.68	-35136	-33233.3	-27417.2		3172.42	-4378.4	-21947.4	-30289.5	-27504.9
	3173.4	-9237.54	-5307.18	-18272.8	-8973.86		3173.4	3532.68	-36634	-34080.3	-27274.2		3173.4	-5709.4	-21154.4	-30115.5	-27343.9
	3174.38	-11388.5	-6149.18	-19967.8	-11187.9		3174.38	630.676	-38646	-36366.3	-29408.2		3174.38	-7694.4	-20662.4	-31232.5	-27906.9
	3175.36	-14532.5	-7463.18	-22714.8	-13318.9		3175.36	-3703.32	-41090	-38547.3	-32694.2		3175.36	-10520.4	-21855.4	-32830.5	-29141.9
	3176.33	-15217.5	-7685.18	-23483.8	-14633.9		3176.33	-6339.32	-41281	-39541.3	-34187.2		3176.33	-11298.4	-23085.4	-33901.5	-29151.9
	3177.31	-14410.5	-7266.18	-23528.8	-14875.9		3177.31	-6328.32	-40349	-39585.3	-33581.2		3177.31	-10827.4	-24056.4	-34285.5	-29052.9
	3178.29	-12446.5	-6486.18	-22524.8	-13027.9		3178.29	-4367.32	-38751	-38134.3	-32512.2		3178.29	-8990.4	-23156.4	-33847.5	-28475.9
	3179.27	-10408.5	-6222.18	-23178.8	-12379.9		3179.27	-2902.32	-37368	-37682.3	-32485.2		3179.27	-8609.4	-22607.4	-33758.5	-28485.9
	3180.24	-9898.54	-5785.18	-23945.8	-12350.9		3180.24	-3423.32	-36444	-37461.3	-32716.2		3180.24	-8541.4	-23357.4	-34126.5	-28891.9
	3181.22	-9111.54	-5547.18	-24301.8	-11871.9		3181.22	-3716.32	-35258	-35747.3	-32005.2		3181.22	-7434.4	-23969.4	-34230.5	-28732.9
	3182.2	-8641.54	-4202.18	-23407.8	-10583.9		3182.2	-3195.32	-33703	-34386.3	-30694.2		3182.2	-5872.4	-22251.4	-33439.5	-27976.9
	3183.18	-9057.54	-4320.18	-22240.8	-10982.9		3183.18	-2636.32	-32675	-32793.3	-30711.2		3183.18	-4761.4	-20767.4	-33420.5	-27725.9
	3184.15	-10064.5	-5887.18	-22712.8	-12927.9		3184.15	-2283.32	-32631	-31414.3	-32096.2		3184.15	-5038.4	-20397.4	-34113.5	-28582.9
	3185.13	-12135.5	-8123.18	-24049.8	-16269.9		3185.13	-4036.32	-34785	-33228.3	-35304.2		3185.13	-6802.4	-22334.4	-36985.5	-31933.9
	3186.11	-12219.5	-9154.18	-23920.8	-17958.9		3186.11	-4984.32	-35906	-35069.3	-38234.2		3186.11	-7966.4	-24121.4	-38197.5	-34851.9
	3187.09	-12301.5	-9364.18	-23688.8	-18912.9		3187.09	-5585.32	-35687	-36566.3	-39337.2		3187.09	-8417.4	-23789.4	-38598.5	-37203.9
	3188.06	-12865.5	-9091.18	-22639.8	-18853.9		3188.06	-5973.32	-34878	-37588.3	-39835.2		3188.06	-9356.4	-22759.4	-39642.5	-38744.9
	3189.04	-13623.5	-9865.18	-23220.8	-19147.9		3189.04	-6031.32	-35086	-38464.3	-40829.2		3189.04	-10301.4	-23363.4	-41214.5	-39994.9
	3190.02	-15184.5	-11122.2	-25490.8	-20658.9		3190.02	-7489.32	-36582	-39214.3	-42929.2		3190.02	-11833.4	-24336.4	-43421.5	-42446.9
	3191	-16149.5	-10531.2	-27345.8	-20415.9		3191	-8282.32	-36314	-39333.3	-42957.2		3191	-11001.4	-23580.4	-44690.5	-43775.9
	3191.97	-17764.5	-10323.2	-29263.8	-20170.9		3191.97	-9708.32	-36091	-39507.3	-43193.2		3191.97	-10952.4	-22234.4	-45844.5	-44096.9
	3192.95	-18763.5	-10752.2	-30918.8	-19859.9		3192.95	-10025.3	-35754	-38781.3	-43809.2		3192.95	-10993.4	-20728.4	-45062.5	-42799.9
	3193.93	-19072.5	-9442.18	-31870.8	-18774.9		3193.93	-9940.32	-36035	-38401.3	-44529.2		3193.93	-9733.4	-19697.4	-43786.5	-40963.9
	3194.91	-18364.5	-8422.18	-31317.8	-18169.9		3194.91	-10100.3	-35538	-38509.3	-44499.2		3194.91	-7728.4	-18759.4	-41666.5	-38109.9
	3195.88	-17902.5	-7987.18	-30866.8	-18796.9		3195.88	-10704.3	-36034	-38299.3	-43540.2		3195.88	-7639.4	-18221.4	-41128.5	-36274.9
	3196.86	-15920.5	-6770.18	-29510.8	-18087.9		3196.86	-10634.3	-36612	-38180.3	-42156.2		3196.86	-7763.4	-18406.4	-40172.5	-36154.9
	3197.84	-12742.5	-3972.18	-26838.8	-17326.9		3197.84	-9807.32	-36459	-37452.3	-39507.2		3197.84	-7600.4	-18030.4	-38471.5	-35940.9
	3198.82	-10027.5	-1941.18	-24230.8	-16975.9		3198.82	-8399.32	-35236	-35774.3	-37571.2		3198.82	-6695.4	-17253.4	-36911.5	-35132.9
	3199.79	-8356.54	-868.176	-22835.8	-17232.9		3199.79	-7007.32	-33557	-35288.3	-37053.2		3199.79	-5222.4	-16957.4	-36027.5	-34733.9
	3200.77	-6671.54	326.824	-21369.8	-17219.9		3200.77	-6376.32	-31744	-35208.3	-37179.2		3200.77	-3694.4	-16528.4	-35626.5	-34923.9
	3201.75	-5234.54	403.824	-19180.8	-17357.9		3201.75	-6759.32	-31107	-35646.3	-36873.2		3201.75	-2316.4	-15924.4	-35076.5	-34578.9
	3202.73	-5105.54	869.824	-17133.8	-16645.9		3202.73	-6528.32	-31176	-34850.3	-36219.2		3202.73	-189.402	-15058.4	-33397.5	-33742.9
	3203.7	-4938.54	1316.82	-16061.8	-15232.9		3203.7	-6085.32	-30308	-34037.3	-35387.2		3203.7	1621.6	-14248.4	-32189.5	-31633.9
	3204.68	-4233.54	1353.82	-14668.8	-14210.9		3204.68	-4646.32	-29205	-32906.3	-35138.2		3204.68	5013.6	-13157.4	-31566.5	-29238.9
	3205.66	-3786.54	812.824	-13982.8	-14184.9		3205.66	-3278.32	-29335	-31920.3	-35390.2		3205.66	8626.6	-12191.4	-30885.5	-27801.9
	3206.64	-4445.54	-1090.18	-14296.8	-15593.9		3206.64	-2333.32	-30399	-30825.3	-35859.2		3206.64	10890.6	-11534.4	-30277.5	-27716.9
	3207.61	-5308.54	-2823.18	-14954.8	-17033.9		3207.61	-911.324	-31078	-29512.3	-37267.2		3207.61	12525.6	-10874.4	-29881.5	-28454.9
	3208.59	-5824.54	-2851.18	-14808.8	-17059.9		3208.59	1335.68	-29622	-28606.3	-37654.2		3208.59	13721.6	-10033.4	-27845.5	-29051.9
	3209.57	-4513.54	-2061.18	-14117.8	-17698.9		3209.57	2722.68	-28212	-27419.3	-38000.2		3209.57	14046.6	-9495.43	-26156.5	-28889.9
	3210.55	-2293.54	-983.176	-12887.8	-18501.9		3210.55	2793.68	-28113	-27038.3	-38422.2		3210.55	14733.6	-9559.43	-24955.5	-29302.9
	3211.52	-2378.54	1.82422	-12412.8	-19449.9		3211.52	1844.68	-27893	-27873.3	-38526.2		3211.52	14197.6	-9774.43	-23755.5	-29525.9
	3212.5	-1412.54	-288.176	-11776.8	-20074.9		3212.5	967.676	-27071	-27807.3	-37939.2		3212.5	13632.6	-9053.43	-22810.5	-28405.9
	3213.48	176.459	-921.176	-11200.8	-20098.9		3213.48	506.676	-24959	-27199.3	-38016.2		3213.48	13535.6	-8397.43	-23063.5	-27406.9
	3214.46	374.459	-1418.18	-10574.8	-19282.9		3214.46	-152.324	-24989	-27252.3	-37941.2		3214.46	13216.6	-8011.43	-24736.5	-27693.9
	3215.43	-485.541	-2808.18	-12022.8	-19776.9		3215.43	-1545.32	-27183	-28523.3	-38831.2		3215.43	11748.6	-9119.43	-26182.5	-28992.9
	3216.41	-1658.54	-5432.18	-13215.8	-21670.9		3216.41	-3541.32	-29353	-30532.3	-40164.2		3216.41	9456.6	-11363.4	-28732.5	-30780.9
	3217.39	-3601.54	-7829.18	-14625.8	-23175.9		3217.39	-5144.32	-31680	-33451.3	-42342.2		3217.39	5612.6	-12908.4	-31418.5	-32706.9
	3218.37	-5643.54	-10399.2	-16246.8	-25220.9		3218.37	-6769.32	-33875	-36981.3	-43157.2		3218.37	2425.6	-15246.4	-33807.5	-33556.9
	3219.34	-6696.54	-11264.2	-17414.8	-27153.9		3219.34	-8376.32	-35406	-39672.3	-43811.2		3219.34	408.598	-17660.4	-35552.5	-35368.9
	3220.32	-7060.54	-12350.2	-19471.8	-29395.9		3220.32	-9244.32	-36884	-41653.3	-45273.2		3220.32	-2115.4	-19305.4	-36972.5	-37108.9
	3221.3	-6677.54	-13135.2	-20989.8	-30426.9		3221.3	-9522.32	-38778	-43291.3	-47158.2		3221.3	-3099.4	-19434.4	-38010.5	-38483.9
	3222.28	-4628.54	-12045.2	-21858.8	-31057.9		3222.28	-8589.32	-39961	-42584.3	-47827.2		3222.28	-2025.4	-18934.4	-37415.5	-38935.9
	3223.25	-3361.54	-10895.2	-23257.8	-31142.9		3223.25	-8083.32	-41439	-41721.3	-47823.2		3223.25	-1124.4	-20247.4	-36256.5	-39718.9
	3224.23	-3884.54	-10827.2	-25525.8	-31823.9		3224.23	-8083.32	-42935	-41347.3	-47886.2		3224.23	-1148.4	-21996.4	-36009.5	-40622.9
	3225.21	-5333.54	-10808.2	-26686.8	-32074.9		3225.21	-8188.32	-43213	-41574.3	-47101.2		3225.21	-822.402	-23267.4	-36540.5	-41536.9
	3226.19	-6967.54	-10240.2	-26908.8	-31985.9		3226.19	-9802.32	-43595	-42253.3	-47270.2		3226.19	-1485.4	-25407.4	-37138.5	-43177.9
	3227.17	-6680.54	-9213.18	-26526.8	-31508.9		3227.17	-10450.3	-43657	-41701.3	-47118.2		3227.17	-1512.4	-26609.4	-37181.5	-44141.9
	3228.14	-6745.54	-9792.18	-27913.8	-31490.9		3228.14	-11168.3	-44176	-42196.3	-47410.2		3228.14	-3207.4	-28706.4	-38253.5	-45899.9
	3229.12	-7018.54	-10351.2	-28986.8	-30775.9		3229.12	-11285.3	-43934	-42548.3	-48853.2		3229.12	-4608.4	-31253.4	-38235.5	-47618.9
	3230.1	-6526.54	-9017.18	-28378.8	-30082.9		3230.1	-9378.32	-41932	-40521.3	-48913.2		3230.1	-4538.4	-31722.4	-37764.5	-48300.9
	3231.07	-4876.54	-8418.18	-27330.8	-30416.9		3231.07	-8226.32	-39760	-38952.3	-48530.2		3231.07	-3608.4	-31339.4	-36739.5	-48658.9
	3232.05	-4021.54	-8477.18	-26028.8	-32105.9		3232.05	-7215.32	-37764	-37278.3	-47380.2		3232.05	-3373.4	-30749.4	-35219.5	-47553.9
	3233.03	-3308.54	-8047.18	-24653.8	-32918.9		3233.03	-6497.32	-35971	-35988.3	-46789.2		3233.03	-3011.4	-30172.4	-33688.5	-45900.9
	3234.01	-3024.54	-8105.18	-24189.8	-33252.9		3234.01	-7040.32	-34906	-36351.3	-47256.2		3234.01	-3447.4	-29426.4	-33583.5	-44888.9
	3234.99	-3343.54	-8295.18	-24369.8	-33416.9		3234.99	-7573.32	-33946	-37283.3	-48268.2		3234.99	-4202.4	-29408.4	-32774.5	-44237.9
	3235.96	-1744.54	-7055.18	-24364.8	-33314.9		3235.96	-7323.32	-32858	-37099.3	-48142.2		3235.96	-4313.4	-27289.4	-30919.5	-42408.9
	3236.94	-2606.54	-7766.18	-26008.8	-34847.9		3236.94	-7862.32	-33950	-38452.3	-49987.2		3236.94	-4917.4	-26557.4	-31006.5	-42504.9
	3237.92	-4617.54	-8428.18	-28211.8	-37362.9		3237.92	-8174.32	-35910	-41109.3	-52043.2		3237.92	-6230.4	-27409.4	-31808.5	-43051.9
	3238.9	-6764.54	-9162.18	-29679.8	-39209.9		3238.9	-9132.32	-37365	-43736.3	-54160.2		3238.9	-6666.4	-28325.4	-33201.5	-43425.9
	3239.87	-6338.54	-8444.18	-29899.8	-39920.9		3239.87	-8712.32	-37653	-44089.3	-53875.2		3239.87	-5332.4	-27167.4	-33022.5	-41155.9
	3240.85	-5009.54	-8115.18	-30188.8	-40650.9		3240.85	-8037.32	-38477	-44448.3	-53764.2		3240.85	-4305.4	-26421.4	-32920.5	-39281.9
	3241.83	-6306.54	-8705.18	-30602.8	-43038.9		3241.83	-8810.32	-39899	-46455.3	-55315.2		3241.83	-4703.4	-26821.4	-33649.5	-40650.9
	3242.81	-7729.54	-9675.18	-31059.8	-45015.9		3242.81	-9948.32	-40939	-46870.3	-55023.2		3242.81	-5137.4	-26818.4	-34228.5	-42028.9
	3243.78	-8635.54	-9955.18	-30292.8	-45413.9		3243.78	-10923.3	-40399	-46022.3	-52977.2		3243.78	-4377.4	-25889.4	-33728.5	-41928.9
	3244.76	-8488.54	-9133.18	-28307.8	-44160.9		3244.76	-9839.32	-38201	-43556.3	-50240.2		3244.76	-2518.4	-25071.4	-32479.5	-40816.9
	3245.74	-8184.54	-7027.18	-25668.8	-42998.9		3245.74	-8491.32	-36307	-41823.3	-48421.2		3245.74	-765.402	-24535.4	-30473.5	-39644.9
	3246.72	-7888.54	-5096.18	-23816.8	-40496.9		3246.72	-7852.32	-34048	-40102.3	-46546.2		3246.72	1454.6	-24144.4	-28839.5	-38588.9
	3247.69	-8775.54	-5039.18	-23203.8	-38108.9		3247.69	-9083.32	-33918	-38966.3	-45770.2		3247.69	1521.6	-24265.4	-27676.5	-39789.9
	3248.67	-10263.5	-6319.18	-24014.8	-36656.9		3248.67	-10774.3	-34109	-39091.3	-45996.2		3248.67	-458.402	-24970.4	-27157.5	-40836.9
	3249.65	-12074.5	-7987.18	-24773.8	-35108.9		3249.65	-12494.3	-34311	-38820.3	-46301.2		3249.65	-1620.4	-24910.4	-26857.5	-40757.9
	3250.63	-13670.5	-11040.2	-24793.8	-34588.9		3250.63	-14348.3	-34820	-38305.3	-47506.2		3250.63	-1742.4	-25434.4	-26903.5	-40127.9
	3251.6	-14633.5	-13274.2	-23760.8	-32123.9		3251.6	-14477.3	-35094	-37244.3	-46913.2		3251.6	-809.402	-24306.4	-25560.5	-39282.9
	3252.58	-15100.5	-14261.2	-22053.8	-29441.9		3252.58	-13789.3	-34130	-36704.3	-45413.2		3252.58	347.598	-22332.4	-24172.5	-38075.9
	3253.56	-16406.5	-15947.2	-22883.8	-29306.9		3253.56	-15819.3	-34029	-38116.3	-45921.2		3253.56	-345.402	-22123.4	-24277.5	-38764.9
	3254.54	-18486.5	-18732.2	-24589.8	-29666.9		3254.54	-19065.3	-35353	-40216.3	-47622.2		3254.54	-2749.4	-23290.4	-25828.5	-40172.9
	3255.51	-18930.5	-20340.2	-25063.8	-29480.9		3255.51	-21994.3	-35535	-41570.3	-49192.2		3255.51	-4682.4	-24269.4	-26617.5	-40975.9
	3256.49	-19159.5	-20590.2	-24871.8	-27678.9		3256.49	-23587.3	-35473	-41689.3	-50345.2		3256.49	-6483.4	-24130.4	-26620.5	-40678.9
	3257.47	-17659.5	-19360.2	-24057.8	-25848.9		3257.47	-23934.3	-35309	-41070.3	-50581.2		3257.47	-6494.4	-23904.4	-26837.5	-39746.9
	3258.45	-16379.5	-18469.2	-23488.8	-25186.9		3258.45	-24713.3	-35842	-40498.3	-50096.2		3258.45	-6255.4	-23586.4	-27536.5	-39894.9
	3259.42	-15555.5	-18025.2	-22521.8	-24763.9		3259.42	-24722.3	-36040	-39608.3	-48772.2		3259.42	-4910.4	-22635.4	-27350.5	-39336.9
	3260.4	-14339.5	-18155.2	-22872.8	-24354.9		3260.4	-25553.3	-36152	-39486.3	-46959.2		3260.4	-4088.4	-21453.4	-27633.5	-37657.9
	3261.38	-13248.5	-18848.2	-23455.8	-23821.9		3261.38	-25855.3	-35748	-39039.3	-44532.2		3261.38	-4009.4	-20731.4	-27497.5	-35842.9
	3262.36	-13560.5	-18950.2	-24309.8	-22241.9		3262.36	-24707.3	-34574	-37687.3	-41797.2		3262.36	-4159.4	-19440.4	-26916.5	-33379.9
	3263.33	-14499.5	-18682.2	-25053.8	-22033.9		3263.33	-23318.3	-33841	-35870.3	-39371.2		3263.33	-5485.4	-17306.4	-25140.5	-31908.9
	3264.31	-14690.5	-17953.2	-25012.8	-21334.9		3264.31	-21782.3	-33315	-34519.3	-36563.2		3264.31	-7002.4	-15619.4	-23377.5	-29223.9
	3265.29	-14167.5	-17622.2	-23712.8	-19078.9		3265.29	-19386.3	-31802	-31387.3	-31484.2		3265.29	-7139.4	-13199.4	-19618.5	-25892.9
	3266.27	-12248.5	-16156.2	-21122.8	-15371.9		3266.27	-15722.3	-28687	-26977.3	-26608.2		3266.27	-5921.4	-9904.43	-15067.5	-21684.9
	3267.24	-10350.5	-14919.2	-18668.8	-11806.9		3267.24	-11928.3	-25881	-23250.3	-22085.2		3267.24	-4638.4	-7078.43	-11306.5	-17430.9
	3268.22	-9677.54	-13849.2	-16275.8	-9371.86		3268.22	-9444.32	-24121	-20245.3	-19311.2		3268.22	-4513.4	-5704.43	-8568.54	-14921.9
	3269.2	-10027.5	-12618.2	-14713.8	-6583.86		3269.2	-7784.32	-21992	-17992.3	-16687.2		3269.2	-5207.4	-5324.43	-7024.54	-13687.9
	3270.18	-9805.54	-10259.2	-12944.8	-3237.86		3270.18	-5478.32	-19032	-16028.3	-13378.2		3270.18	-5589.4	-3538.43	-5130.54	-11737.9
	3271.15	-10374.5	-8588.18	-11388.8	-266.855		3271.15	-3465.32	-16675	-15004.3	-10571.2		3271.15	-5448.4	-1477.43	-3584.54	-9600.9
	3272.13	-9686.54	-7370.18	-9351.84	2094.14		3272.13	-1324.32	-14097	-13098.3	-8381.17		3272.13	-3806.4	301.566	-937.535	-5925.9
	3273.11	-8486.54	-5789.18	-6367.84	5159.14		3273.11	514.676	-10840	-9382.32	-5490.17		3273.11	-2355.4	3021.57	1696.46	-2122.9
	3274.09	-9476.54	-6276.18	-4724.84	6380.14		3274.09	56.6758	-8527.97	-7805.32	-4149.17		3274.09	-2346.4	5460.57	3067.46	-580.9
	3275.06	-11168.5	-8310.18	-3929.84	5015.14		3275.06	-2061.32	-8036.97	-7825.32	-4255.17		3275.06	-1812.4	6321.57	3963.46	545.1
	3276.04	-12621.5	-8701.18	-2683.84	3365.14		3276.04	-4632.32	-7882.97	-7133.32	-3774.17		3276.04	-828.402	6721.57	5649.46	1954.1
	3277.02	-13811.5	-10304.2	-1927.84	464.145		3277.02	-6833.32	-8672.97	-7835.32	-3060.17		3277.02	-1238.4	6977.57	7192.46	2897.1
	3278	-14100.5	-11535.2	-813.844	-1343.86		3278	-7945.32	-9034.97	-8748.32	-1699.17		3278	-2713.4	7421.57	9360.46	4420.1
	3278.97	-14746.5	-11672.2	-98.8438	-1292.86		3278.97	-7802.32	-8219.97	-7148.32	-180.174		3278.97	-3598.4	8686.57	12637.5	5709.1
	3279.95	-16817.5	-11513.2	52.1562	-1141.86		3279.95	-7461.32	-5964.97	-5687.32	1503.83		3279.95	-4424.4	10817.6	15147.5	7540.1
	3280.93	-18853.5	-12343.2	26.1553	-201.856		3280.93	-6298.32	-3325.97	-3903.32	2871.83		3280.93	-5927.4	12072.6	16212.5	9080.1
	3281.91	-20295.5	-13421.2	20.1553	639.144		3281.91	-6701.32	-1571.97	-2955.32	5242.83		3281.91	-5928.4	11796.6	17154.5	9370.1
	3282.88	-22090.5	-15188.2	-970.845	1653.14		3282.88	-7735.32	-675.972	-2097.32	6094.83		3282.88	-6226.4	10881.6	16851.5	9513.1
	3283.86	-22847.5	-16497.2	-2316.84	2378.14		3283.86	-8086.32	312.028	-1088.32	6797.83		3283.86	-6868.4	10874.6	16165.5	10681.1
	3284.84	-21394.5	-16353.2	-1265.84	5070.14		3284.84	-6560.32	2849.03	1841.68	9821.83		3284.84	-6224.4	13063.6	17363.5	12957.1
	3285.82	-19513.5	-16086.2	-678.845	8777.14		3285.82	-4718.32	4656.03	4699.68	13436.8		3285.82	-5949.4	14839.6	19727.5	16314.1
	3286.79	-19269.5	-17402.2	390.155	11828.1		3286.79	-3299.32	5309.03	6892.68	15733.8		3286.79	-6571.4	16720.6	21452.5	19530.1
	3287.77	-19469.5	-17110.2	1047.16	15463.1		3287.77	-3138.32	5303.03	9548.68	18438.8		3287.77	-6665.4	19907.6	24776.5	23433.1
	3288.75	-20149.5	-16204.2	1215.16	18241.1		3288.75	-3394.32	4832.03	12825.7	21767.8		3288.75	-5848.4	22501.6	28290.5	26528.1
	3289.73	-21558.5	-15115.2	1588.16	20504.1		3289.73	-4030.32	5735.03	16129.7	24438.8		3289.73	-4014.4	24866.6	31257.5	30227.1
	3290.7	-22335.5	-13333.2	3219.16	21905.1		3290.7	-4182.32	7883.03	20451.7	27247.8		3290.7	-2080.4	27560.6	33954.5	34518.1
	3291.68	-21903.5	-12480.2	4606.16	22320.1		3291.68	-3975.32	10512	23997.7	30894.8		3291.68	-860.402	30341.6	36150.5	36967.1
	3292.66	-20348.5	-11493.2	6970.16	24441.1		3292.66	-2836.32	14249	27729.7	35953.8		3292.66	1232.6	33596.6	39365.5	39698.1
	3293.64	-19411.5	-11107.2	9993.16	27836.1		3293.64	-2235.32	17438	30821.7	39343.8		3293.64	2818.6	37034.6	42049.5	43345.1
	3294.61	-17138.5	-11062.2	13201.2	32208.1		3294.61	-952.323	20896	35664.7	43835.8		3294.61	5194.6	41496.6	45977.5	46964.1
	3295.59	-15276.5	-11300.2	16411.2	35459.1		3295.59	-166.323	22288	39264.7	46878.8		3295.59	6138.6	44989.6	49852.5	49334.1
	3296.57	-14817.5	-12332.2	18948.2	38748.1		3296.57	583.676	23614	41712.7	50288.8		3296.57	6178.6	48303.6	54244.5	50743.1
	3297.55	-15177.5	-12736.2	19678.2	41102.1		3297.55	1961.68	24986	43861.7	53129.8		3297.55	7156.6	51131.6	57012.5	51536.1
	3298.52	-15155.5	-12697.2	19889.2	42264.1		3298.52	3417.68	24996	45672.7	54454.8		3298.52	7784.6	53162.6	59973.5	52404.1
	3299.5	-13412.5	-10665.2	21803.2	44635.1		3299.5	6129.68	26601	49304.7	56590.8		3299.5	9655.6	56263.6	64223.5	54292.1
	3300.48	-12917.5	-9032.18	24212.2	47144.1		3300.48	8570.68	29654	53568.7	59633.8		3300.48	11730.6	59561.6	68163.5	57809.1
	3301.46	-12028.5	-7063.18	27170.2	50065.1		3301.46	12811.7	34275	58130.7	64296.8		3301.46	14302.6	63567.6	72103.5	62713.1
	3302.43	-12507.5	-6359.18	28264.2	51305.1		3302.43	14824.7	37315	60612.7	66446.8		3302.43	14741.6	65215.6	74825.5	65336.1
	3303.41	-13264.5	-5242.18	29286.2	52911.1		3303.41	15731.7	38587	61287.7	68183.8		3303.41	15136.6	65155.6	77108.5	67857.1
	3304.39	-14562.5	-3734.18	28687.2	54075.1		3304.39	16271.7	39082	60693.7	69132.8		3304.39	15834.6	64541.6	78266.5	70047.1
	3305.37	-16267.5	-2340.18	29052.2	54150.1		3305.37	16442.7	38977	60549.7	71117.8		3305.37	17425.6	65664.6	79962.5	71934.1
	3306.34	-16122.5	271.824	30924.2	55477.1		3306.34	16682.7	40516	61148.7	74575.8		3306.34	20303.6	68492.6	82813.5	74102.1
	3307.32	-16013.5	2989.82	33196.2	57490.1		3307.32	16860.7	41827	62336.7	77569.8		3307.32	23349.6	71341.6	86513.5	74969.1
	3308.3	-15518.5	4888.82	33377.2	57432.1		3308.3	16492.7	42803	62813.7	79924.8		3308.3	25743.6	73405.6	89430.5	75061.1
	3309.28	-12911.5	7345.82	36018.2	58953.1		3309.28	17457.7	45466	65986.7	82260.8		3309.28	29958.6	77431.6	93739.5	77366.1
	3310.25	-9749.54	9092.82	37297.2	60919.1		3310.25	17660.7	47923	68969.7	84109.8		3310.25	34605.6	81206.6	97474.5	80413.1
	3311.23	-6836.54	10671.8	38041.2	63407.1		3311.23	17227.7	51343	71465.7	84944.8		3311.23	38502.6	84914.6	101682	84226.1
	3312.21	-5146.54	12968.8	38776.2	66325.1		3312.21	16826.7	55645	73954.7	86196.8		3312.21	41980.6	88965.6	104517	87275.1
	3313.19	-3222.54	15874.8	39814.2	68789.1		3313.19	17517.7	59734	77016.7	88832.8		3313.19	46051.6	94078.6	107470	91362.1
	3314.16	-792.543	18756.8	41627.2	71773.1		3314.16	19353.7	62968	80355.7	91278.8		3314.16	49774.6	98377.6	110351	95194.1
	3315.14	1575.46	20588.8	44695.2	73436.1		3315.14	21489.7	65831	83589.7	93595.8		3315.14	53183.6	103810	113098	99054.1
	3316.12	4634.46	22467.8	48806.2	74172.1		3316.12	21787.7	67721	86789.7	94695.8		3316.12	55717.6	109085	115719	102429
	3317.1	8225.46	24704.8	53356.2	74633.1		3317.1	22052.7	69045	90241.7	95925.8		3317.1	59336.6	115344	118678	106451
	3318.07	12628.5	28124.8	57193.2	75136.1		3318.07	22940.7	70611	93992.7	96950.8		3318.07	63244.6	121524	121528	109861
	3319.05	17736.5	32084.8	60387.2	76777.1		3319.05	25081.7	73760	98371.7	98563.8		3319.05	68015.6	128994	126052	113153
	3320.03	22397.5	36339.8	62276.2	79540.1		3320.03	28634.7	76830	103626	100896		3320.03	73136.6	136455	131651	115041
	3321.01	28746.5	42044.8	66444.2	84164.1		3321.01	34164.7	82616	110669	103955		3321.01	79775.6	145268	139100	117754
	3321.98	35109.5	46829.8	70968.2	87183.1		3321.98	38301.7	87884	115276	104612		3321.98	85161.6	153732	145549	119172
	3322.96	40877.5	52718.8	74146.2	89914.1		3322.96	42074.7	92988	119573	105732		3322.96	91298.6	161673	150736	119416
	3323.94	46861.5	59317.8	76874.2	91252.1		3323.94	45717.7	98640	123047	106137		3323.94	98818.6	169169	156918	119147
	3324.92	53974.5	66583.8	79954.2	92038.1		3324.92	50248.7	105019	127744	107405		3324.92	107730	177525	164768	119860
	3325.89	61290.5	73915.8	83202.2	91973.1		3325.89	54605.7	112786	133676	108986		3325.89	117688	186777	173282	121449
	3326.87	68678.5	81231.8	87331.2	91945.1		3326.87	59872.7	120332	138711	110339		3326.87	127419	196880	181791	122156
	3327.85	76514.5	89355.8	92752.2	92121.1		3327.85	64781.7	129264	143856	112351		3327.85	137425	207543	190211	123436
	3328.83	85020.5	97015.8	97968.2	92351.1		3328.83	69242.7	138165	148804	113781		3328.83	147583	218130	198946	125242
	3329.8	94030.5	106262	103735	92600.1		3329.8	75283.7	148529	155228	114755		3329.8	158693	230120	209059	128452
	3330.78	103283	116595	110025	91856.1		3330.78	81219.7	159103	162513	116531		3330.78	171199	243055	219890	131959
	3331.76	114179	128479	117424	92569.1		3331.76	88422.7	171685	169782	118894		3331.76	185056	258175	231750	134570
	3332.74	125782	140024	125769	93744.1		3332.74	95846.7	184940	177010	121841		3332.74	199313	274240	243903	136736
	3333.71	137496	152078	133477	94150.1		3333.71	103531	197325	184717	123908		3333.71	214397	291197	256487	138584
	3334.69	149347	165020	141308	94400.1		3334.69	111953	210765	195127	126356		3334.69	230409	310356	270705	140747
	3335.67	161061	178155	149778	94591.1		3335.67	121850	224830	207646	128339		3335.67	246797	331311	285181	142273
	3336.65	173299	193567	160534	95223.1		3336.65	132501	240803	222086	130981		3336.65	264314	354238	302868	143963
	3337.62	186239	208544	170508	96393.1		3337.62	143557	258216	236869	132544		3337.62	281088	378381	321119	146092
	3338.6	199484	222793	180586	98554.1		3338.6	154491	277559	251553	134160		3338.6	299148	404140	339503	148200
	3339.58	212770	235912	189160	99356.1		3339.58	165738	296271	265198	135191		3339.58	317374	429856	357803	150984
	3340.56	225111	246643	196787	99189.1		3340.56	175541	314848	277829	136384		3340.56	334747	454885	374895	152713
	3341.53	237380	256596	204241	99063.1		3341.53	186118	334643	292111	137609		3341.53	351647	480471	390561	153869
	3342.51	248765	266637	211021	98820.1		3342.51	197954	354485	305779	139564		3342.51	368439	505845	404132	154070
	3343.49	261141	276679	216998	99523.1		3343.49	209240	373890	319429	141660		3343.49	384969	529950	417323	154993
	3344.47	273162	284512	222420	99824.1		3344.47	219501	391293	331884	143404		3344.47	398918	552156	428282	155967
	3345.44	283655	289750	225588	99354.1		3345.44	228062	407431	342649	144490		3345.44	410795	570900	437610	156694
	3346.42	291904	291770	226163	97930.1		3346.42	236240	421183	351231	145605		3346.42	420246	585777	443820	156245
	3347.4	297374	291726	225217	96906.1		3347.4	243444	431864	357468	148117		3347.4	426801	597236	446168	157527
	3348.38	300336	288790	221229	95685.1		3348.38	249304	438301	360853	149923		3348.38	430752	603196	445501	158574
	3349.35	301027	281513	214211	94728.1		3349.35	252577	440107	360002	150458		3349.35	429659	602784	440970	158041
	3350.33	298858	270416	204233	93287.1		3350.33	253237	437844	355750	150722		3350.33	425180	595296	433263	157445
	3351.31	294237	257693	194718	91981.1		3351.31	252979	433279	348669	151198		3351.31	416559	583529	423452	158730
	3352.29	285776	242330	183547	89675.1		3352.29	251924	425422	340931	152677		3352.29	404489	567162	411117	160289
	3353.26	274657	223313	171537	87257.1		3353.26	249675	414129	331447	154483		3353.26	388591	546123	395492	162318
	3354.24	260369	202480	158200	84827.1		3354.24	244808	399212	318753	157435		3354.24	368228	519804	376913	164186
	3355.22	243884	181293	144680	82525.1		3355.22	239088	381698	304510	161233		3355.22	345498	489787	357203	168059
	3356.2	224700	159549	130573	81198.1		3356.2	229964	360791	289412	165932		3356.2	320364	455983	335069	170659
	3357.17	202997	135999	115804	80235.1		3357.17	219715	337791	272550	171235		3357.17	294381	418910	312240	172061
	3358.15	179642	110618	101152	79409.1		3358.15	207274	312050	253475	174805		3358.15	266958	379575	287883	173093
	3359.13	154595	84921.8	84885.2	79276.1		3359.13	192120	284038	233220	176977		3359.13	237283	339313	262910	172903
	3360.11	128534	60010.8	68666.2	79311.1		3360.11	175515	256511	213253	179119		3360.11	207885	298156	238679	172407
	3361.08	101919	35705.8	53368.2	79099.1		3361.08	158315	227894	191815	179969		3361.08	179305	256297	214385	171122
	3362.06	76916.5	14100.8	39001.2	78370.1		3362.06	141950	199532	172264	180602		3362.06	151698	216906	190500	170916
	3363.04	53749.5	-4352.18	26458.2	77791.1		3363.04	126388	170712	153697	180338		3363.04	125024	179348	167320	171051
	3364.02	33017.5	-19908.2	15172.2	77528.1		3364.02	111980	142453	136304	180048		3364.02	100429	143158	145327	171318
	3364.99	11507.5	-34640.2	2635.16	75728.1		3364.99	96749.7	113644	119103	178528		3364.99	75342.6	108611	123489	169926
	3365.97	-9258.54	-48081.2	-8907.85	72918.1		3365.97	80873.7	86239	102195	176193		3365.97	51233.6	74897.6	101960	165624
	3366.95	-26168.5	-58470.2	-18345.8	71286.1		3366.95	67012.7	62261	87386.7	174442		3366.95	29844.6	44643.6	82605.5	161797
	3367.93	-41506.5	-69077.2	-26592.8	68988.1		3367.93	52982.7	39456	71601.7	170994		3367.93	9357.6	16936.6	62466.5	156771
	3368.91	-57177.5	-80686.2	-35646.8	65690.1		3368.91	38441.7	17483	54727.7	164699		3368.91	-10781.4	-8937.43	41933.5	148261
	3369.88	-69584.5	-90996.2	-43789.8	61566.1		3369.88	24180.7	-3111.97	37285.7	155846		3369.88	-28150.4	-33116.4	22187.5	139299
	3370.86	-79973.5	-98825.2	-49195.8	57660.1		3370.86	12575.7	-20965	22337.7	147433		3370.86	-43250.4	-54674.4	5192.46	130473
	3371.84	-89795.5	-106413	-54603.8	52147.1		3371.84	1165.68	-39548	8846.68	136886		3371.84	-56976.4	-74081.4	-12010.5	120790
	3372.81	-98518.5	-113381	-60308.8	45711.1		3372.81	-8943.32	-57271	-4684.32	125090		3372.81	-69697.4	-91047.4	-27862.5	109959
	3373.79	-107352	-119121	-66424.8	39127.1		3373.79	-18931.3	-73764	-18123.3	113053		3373.79	-82049.4	-107423	-43245.5	99415.1
	3374.77	-114118	-121416	-69822.8	33203.1		3374.77	-27317.3	-86311	-29720.3	102722		3374.77	-91955.4	-119522	-55560.5	89421.1
	3375.75	-120245	-123743	-71789.8	28365.1		3375.75	-34286.3	-95944	-39356.3	93597.8		3375.75	-100636	-129572	-66006.5	80019.1
	3376.73	-125718	-126164	-73645.8	24917.1		3376.73	-40367.3	-104322	-47953.3	84055.8		3376.73	-109457	-138292	-74684.5	72501.1
	3377.7	-130022	-128743	-74474.8	23532.1		3377.7	-45723.3	-110703	-54345.3	73571.8		3377.7	-117504	-144771	-83136.5	66470.1
	3378.68	-133720	-130931	-75548.8	22573.1		3378.68	-51166.3	-116689	-59643.3	63175.8		3378.68	-124452	-151209	-91203.5	60009.1
	3379.66	-137595	-134565	-78075.8	21513.1		3379.66	-57790.3	-121876	-65639.3	52770.8		3379.66	-130873	-158785	-99709.5	51792.1
	3380.64	-140517	-136015	-79694.8	21064.1		3380.64	-63309.3	-125721	-70473.3	44524.8		3380.64	-136614	-166367	-106491	45018.1
	3381.61	-142127	-136392	-81404.8	21175.1		3381.61	-68516.3	-129087	-73833.3	37787.8		3381.61	-140785	-172561	-111059	39190.1
	3382.59	-144066	-136939	-81378.8	20187.1		3382.59	-73102.3	-132244	-78150.3	31083.8		3382.59	-144042	-177099	-113952	32751.1
	3383.57	-146089	-136071	-80982.8	17601.1		3383.57	-77899.3	-135374	-82818.3	24582.8		3383.57	-147265	-181518	-116604	26041.1
	3384.55	-145527	-133318	-78999.8	16703.1		3384.55	-80322.3	-136516	-85323.3	19618.8		3384.55	-148743	-184513	-117419	21003.1
	3385.52	-144208	-129434	-75556.8	17018.1		3385.52	-81291.3	-136588	-86175.3	15622.8		3385.52	-149617	-185017	-117109	16379.1
	3386.5	-143660	-126775	-72304.8	16949.1		3386.5	-82762.3	-137989	-87581.3	10865.8		3386.5	-150594	-186360	-118379	10938.1
	3387.48	-143063	-124411	-69320.8	16608.1		3387.48	-85236.3	-138633	-90113.3	5605.82		3387.48	-151611	-186839	-119653	4697.1
	3388.46	-142283	-122479	-66504.8	16096.1		3388.46	-86591.3	-137355	-91212.3	148.824		3388.46	-151730	-185287	-120739	-1600.9
	3389.43	-141176	-119691	-64206.8	15487.1		3389.43	-87136.3	-135416	-91246.3	-4722.18		3389.43	-151491	-183063	-121467	-7145.9
	3390.41	-139432	-117479	-60578.8	14743.1		3390.41	-88089.3	-132944	-91432.3	-9199.18		3390.41	-151135	-180562	-121690	-11910.9
	3391.39	-136373	-114234	-56914.8	13526.1		3391.39	-87574.3	-129826	-90909.3	-11814.2		3391.39	-150000	-178173	-121172	-15025.9
	3392.37	-133335	-110923	-54483.8	11927.1		3392.37	-87221.3	-127161	-90365.3	-14296.2		3392.37	-149893	-176956	-121481	-17178.9
	3393.34	-130729	-107300	-52871.8	10658.1		3393.34	-87540.3	-124547	-89215.3	-16319.2		3393.34	-148731	-177095	-122230	-19478.9
	3394.32	-126762	-102536	-49943.8	10885.1		3394.32	-87081.3	-121259	-86968.3	-15441.2		3394.32	-146689	-176629	-121624	-21093.9
	3395.3	-123181	-98921.2	-48253.8	11112.1		3395.3	-88288.3	-118384	-84622.3	-16146.2		3395.3	-145404	-175313	-121467	-22145.9
	3396.28	-119865	-95479.2	-46669.8	11391.1		3396.28	-88443.3	-114663	-81746.3	-17224.2		3396.28	-143774	-173286	-121188	-22844.9
	3397.25	-117145	-92330.2	-45939.8	10709.1		3397.25	-88730.3	-112332	-80156.3	-18848.2		3397.25	-141556	-171822	-120565	-21528.9
	3398.23	-114183	-89673.2	-45350.8	10478.1		3398.23	-87793.3	-109634	-78010.3	-19484.2		3398.23	-139401	-168429	-118951	-19027.9
	3399.21	-110987	-86789.2	-44236.8	11556.1		3399.21	-86476.3	-107232	-75317.3	-19676.2		3399.21	-137178	-164509	-115671	-17325.9
	3400.19	-108346	-84059.2	-43642.8	11899.1		3400.19	-85547.3	-105519	-73594.3	-18385.2		3400.19	-135041	-160504	-112611	-15989.9
	3401.16	-106457	-83094.2	-43455.8	11059.1		3401.16	-84622.3	-104775	-72520.3	-17018.2		3401.16	-133417	-157197	-110876	-15149.9
	3402.14	-105019	-82592.2	-43343.8	9809.14		3402.14	-83096.3	-103814	-71411.3	-16809.2		3402.14	-132133	-154100	-110671	-14294.9
	3403.12	-104200	-82231.2	-42651.8	7740.14		3403.12	-81732.3	-103172	-71171.3	-18205.2		3403.12	-130202	-151086	-110921	-14712.9
	3404.1	-103096	-81805.2	-42108.8	5585.14		3404.1	-80419.3	-102723	-70863.3	-19190.2		3404.1	-128925	-149048	-110451	-15753.9
	3405.07	-101167	-80673.2	-40398.8	4731.14		3405.07	-78683.3	-101120	-70500.3	-18760.2		3405.07	-128300	-146500	-108768	-16498.9
	3406.05	-101351	-79098.2	-39398.8	4328.14		3406.05	-78582.3	-100315	-70949.3	-17659.2		3406.05	-128272	-144815	-107527	-18069.9
	3407.03	-101971	-76097.2	-38032.8	4218.14		3407.03	-78707.3	-98549	-69708.3	-15887.2		3407.03	-127290	-142697	-106255	-18656.9
	3408.01	-101272	-71938.2	-36999.8	5330.14		3408.01	-78738.3	-95416	-68672.3	-14251.2		3408.01	-125050	-140093	-104854	-18730.9
	3408.98	-100496	-68861.2	-38295.8	5938.14		3408.98	-79465.3	-94668	-68882.3	-14031.2		3408.98	-124470	-139618	-104452	-20797.9
	3409.96	-99527.5	-65190.2	-38042.8	7085.14		3409.96	-78546.3	-93376	-67758.3	-13630.2		3409.96	-123668	-138075	-103145	-21461.9
	3410.94	-99020.5	-60968.2	-37085.8	7871.14		3410.94	-76665.3	-91492	-66540.3	-14136.2		3410.94	-121479	-135333	-100365	-21337.9
	3411.92	-98555.5	-57899.2	-36486.8	6990.14		3411.92	-74408.3	-90166	-65066.3	-14533.2		3411.92	-119750	-133186	-97436.5	-22724.9
	3412.89	-98263.5	-54939.2	-36198.8	7042.14		3412.89	-71584.3	-89140	-64105.3	-14555.2		3412.89	-118600	-130409	-95133.5	-23654.9
	3413.87	-96655.5	-52172.2	-35358.8	7686.14		3413.87	-69701.3	-88717	-61333.3	-14490.2		3413.87	-117036	-127425	-92392.5	-23750.9
	3414.85	-94933.5	-50325.2	-33551.8	7887.14		3414.85	-69233.3	-88133	-59649.3	-14940.2		3414.85	-116859	-125345	-89858.5	-24426.9
	3415.83	-93201.5	-49134.2	-32406.8	7523.14		3415.83	-67276.3	-85664	-57280.3	-15919.2		3415.83	-116315	-123368	-87357.5	-24757.9
	3416.8	-93052.5	-49072.2	-31845.8	6817.14		3416.8	-66537.3	-84167	-55220.3	-16595.2		3416.8	-116655	-121612	-85094.5	-25503.9
	3417.78	-92786.5	-48817.2	-30173.8	6350.14		3417.78	-66771.3	-81442	-53594.3	-17297.2		3417.78	-116001	-120115	-83190.5	-25062.9
	3418.76	-91724.5	-47426.2	-28926.8	6536.14		3418.76	-66339.3	-77797	-52604.3	-18561.2		3418.76	-114949	-118030	-82221.5	-23945.9
	3419.74	-90527.5	-46633.2	-27870.8	5961.14		3419.74	-66192.3	-75075	-52601.3	-19000.2		3419.74	-114215	-115700	-81988.5	-22862.9
	3420.71	-89381.5	-47077.2	-27748.8	4128.14		3420.71	-67222.3	-73872	-53699.3	-20423.2		3420.71	-114704	-114415	-82940.5	-22051.9
	3421.69	-88038.5	-47268.2	-27500.8	4201.14		3421.69	-67765.3	-71592	-53109.3	-21769.2		3421.69	-112743	-112168	-82189.5	-21053.9
	3422.67	-85857.5	-47464.2	-26580.8	4664.14		3422.67	-67205.3	-68150	-50813.3	-21671.2		3422.67	-110968	-109671	-79725.5	-20295.9
	3423.65	-82984.5	-47243.2	-26364.8	4298.14		3423.65	-66226.3	-65687	-48981.3	-21227.2		3423.65	-109715	-108280	-77026.5	-20496.9
	3424.62	-80394.5	-48275.2	-26768.8	3174.14		3424.62	-65858.3	-64421	-49782.3	-21827.2		3424.62	-108428	-107812	-75370.5	-21640.9
	3425.6	-78147.5	-49366.2	-27400.8	1941.14		3425.6	-66188.3	-62771	-50318.3	-22835.2		3425.6	-107371	-108081	-74318.5	-22282.9
	3426.58	-76480.5	-49322.2	-26761.8	1853.14		3426.58	-65682.3	-61773	-49914.3	-22497.2		3426.58	-106441	-107545	-73968.5	-21715.9
	3427.56	-74152.5	-48247.2	-25404.8	3321.14		3427.56	-64469.3	-60836	-48511.3	-21883.2		3427.56	-104578	-107116	-73221.5	-20655.9
	3428.53	-70991.5	-46745.2	-23462.8	5492.14		3428.53	-63020.3	-58718	-48052.3	-20959.2		3428.53	-102025	-106929	-72306.5	-19965.9
	3429.51	-69367.5	-45736.2	-22087.8	6819.14		3429.51	-61643.3	-58145	-48796.3	-20683.2		3429.51	-99435.4	-106791	-72529.5	-19673.9
	3430.49	-69354.5	-43994.2	-21467.8	8161.14		3430.49	-61084.3	-58270	-48603.3	-20915.2		3430.49	-97525.4	-105638	-73198.5	-18498.9
	3431.47	-70660.5	-43153.2	-21960.8	7113.14		3431.47	-61123.3	-59881	-48793.3	-21957.2		3431.47	-97589.4	-104736	-74978.5	-19372.9
	3432.44	-71055.5	-42000.2	-21587.8	6116.14		3432.44	-61273.3	-60508	-49161.3	-22444.2		3432.44	-98429.4	-103841	-76211.5	-19338.9
	3433.42	-72697.5	-41315.2	-22550.8	4988.14		3433.42	-61794.3	-61598	-50813.3	-23506.2		3433.42	-99766.4	-103888	-77733.5	-20874.9
	3434.4	-73144.5	-40486.2	-23344.8	4563.14		3434.4	-60839.3	-61292	-50744.3	-24428.2		3434.4	-100101	-102838	-77957.5	-21821.9
	3435.38	-72933.5	-41104.2	-23473.8	3877.14		3435.38	-60997.3	-60695	-49543.3	-23974.2		3435.38	-99400.4	-101706	-78342.5	-22154.9
	3436.35	-71900.5	-40474.2	-23300.8	4170.14		3436.35	-60659.3	-59647	-47628.3	-25095.2		3436.35	-98208.4	-101221	-77960.5	-22270.9
	3437.33	-70977.5	-38433.2	-22828.8	5166.14		3437.33	-59335.3	-57856	-44806.3	-25376.2		3437.33	-95599.4	-99915.4	-76696.5	-21936.9
	3438.31	-69614.5	-37391.2	-23170.8	6211.14		3438.31	-58999.3	-56427	-43060.3	-26120.2		3438.31	-93298.4	-98869.4	-75986.5	-21176.9
	3439.29	-68561.5	-37549.2	-23838.8	5865.14		3439.29	-59317.3	-56494	-42793.3	-26846.2		3439.29	-93626.4	-98173.4	-74994.5	-21838.9
	3440.26	-67072.5	-37295.2	-23631.8	4946.14		3440.26	-60070.3	-56388	-42387.3	-27146.2		3440.26	-94154.4	-98117.4	-75003.5	-22746.9
	3441.24	-67108.5	-38580.2	-24718.8	2310.14		3441.24	-61425.3	-57854	-43358.3	-27659.2		3441.24	-95133.4	-98930.4	-75105.5	-25234.9
	3442.22	-66428.5	-40813.2	-26447.8	422.144		3442.22	-62095.3	-59267	-44940.3	-28463.2		3442.22	-96455.4	-98822.4	-74958.5	-27291.9
	3443.2	-64376.5	-41525.2	-26882.8	-307.856		3443.2	-61356.3	-59147	-45261.3	-27590.2		3443.2	-96321.4	-97821.4	-74661.5	-28309.9
	3444.17	-61242.5	-39584.2	-25493.8	460.144		3444.17	-59354.3	-57412	-43949.3	-24284.2		3444.17	-93941.4	-94982.4	-72788.5	-27077.9
	3445.15	-57971.5	-36445.2	-23258.8	1839.14		3445.15	-57542.3	-55533	-41939.3	-20813.2		3445.15	-90690.4	-91296.4	-71082.5	-25168.9
	3446.13	-56109.5	-35123.2	-23317.8	1709.14		3446.13	-56397.3	-54384	-41759.3	-19568.2		3446.13	-88821.4	-88711.4	-70873.5	-24232.9
	3447.11	-53951.5	-34550.2	-22483.8	1096.14		3447.11	-55660.3	-52282	-40128.3	-17793.2		3447.11	-87690.4	-86428.4	-69413.5	-23218.9
	3448.08	-52693.5	-34337.2	-21643.8	682.144		3448.08	-54859.3	-50676	-37188.3	-15892.2		3448.08	-85420.4	-85386.4	-68810.5	-21877.9
	3449.06	-52858.5	-34490.2	-21728.8	567.144		3449.06	-54907.3	-50629	-35586.3	-14623.2		3449.06	-84032.4	-84248.4	-68878.5	-21806.9
	3450.04	-52182.5	-34277.2	-20923.8	1297.14		3450.04	-54753.3	-48623	-33880.3	-13423.2		3450.04	-82509.4	-84211.4	-68897.5	-20784.9
	3451.02	-51451.5	-33267.2	-21301.8	1110.14		3451.02	-55910.3	-47836	-33650.3	-12820.2		3451.02	-81869.4	-84707.4	-68842.5	-19100.9
	3451.99	-51940.5	-33987.2	-22198.8	25.1436		3451.99	-58004.3	-48390	-34665.3	-14727.2		3451.99	-82610.4	-86316.4	-69283.5	-19589.9
	3452.97	-51017.5	-33689.2	-21780.8	-176.856		3452.97	-58418.3	-47431	-34805.3	-15967.2		3452.97	-81340.4	-86510.4	-69403.5	-20254.9
	3453.95	-51113.5	-33681.2	-20170.8	275.144		3453.95	-57650.3	-46281	-34797.3	-15508.2		3453.95	-80810.4	-86094.4	-67849.5	-21124.9
	3454.93	-49494.5	-32492.2	-17394.8	2229.14		3454.93	-55287.3	-43934	-32842.3	-14410.2		3454.93	-79303.4	-82207.4	-65683.5	-21345.9
	3455.9	-46678.5	-30564.2	-14759.8	4020.14		3455.9	-51410.3	-40440	-29460.3	-12306.2		3455.9	-76303.4	-78942.4	-61556.5	-21354.9
	3456.88	-45494.5	-29997.2	-13928.8	4260.14		3456.88	-48339.3	-38071	-27721.3	-11494.2		3456.88	-74734.4	-76494.4	-59089.5	-21097.9
	3457.86	-45627.5	-31241.2	-13562.8	2056.14		3457.86	-47701.3	-37671	-27935.3	-12678.2		3457.86	-75586.4	-75978.4	-59409.5	-20855.9
	3458.84	-46964.5	-33515.2	-14630.8	-444.856		3458.84	-47798.3	-37636	-29544.3	-14657.2		3458.84	-77023.4	-76127.4	-60103.5	-21985.9
	3459.81	-47547.5	-33747.2	-14488.8	-1736.86		3459.81	-46694.3	-36183	-30000.3	-15459.2		3459.81	-76575.4	-75389.4	-59045.5	-22985.9
	3460.79	-47290.5	-33036.2	-13949.8	-960.856		3460.79	-45150.3	-35061	-28706.3	-14413.2		3460.79	-75065.4	-72715.4	-57125.5	-22425.9
	3461.77	-47503.5	-31266.2	-13894.8	429.144		3461.77	-44446.3	-33437	-26934.3	-14428.2		3461.77	-74246.4	-69448.4	-54332.5	-22243.9
	3462.75	-48674.5	-30404.2	-15108.8	125.144		3462.75	-44925.3	-33244	-25669.3	-14453.2		3462.75	-73167.4	-68454.4	-53643.5	-23394.9
	3463.72	-49853.5	-30561.2	-16695.8	-355.856		3463.72	-45200.3	-33107	-24800.3	-14126.2		3463.72	-72545.4	-67413.4	-53336.5	-25879.9
	3464.7	-50839.5	-31615.2	-18756.8	-959.856		3464.7	-46326.3	-33556	-25589.3	-14637.2		3464.7	-71483.4	-67043.4	-54334.5	-29079.9
	3465.68	-51953.5	-33555.2	-20087.8	-2424.86		3465.68	-47876.3	-34833	-25323.3	-16259.2		3465.68	-71356.4	-67156.4	-54681.5	-31437.9
	3466.66	-51925.5	-33431.2	-19829.8	-3628.86		3466.66	-47439.3	-36754	-24501.3	-16677.2		3466.66	-70730.4	-67328.4	-53854.5	-32389.9
	3467.63	-50773.5	-32385.2	-18951.8	-5212.86		3467.63	-46968.3	-38640	-23869.3	-16697.2		3467.63	-70031.4	-66375.4	-53469.5	-32448.9
	3468.61	-49073.5	-31281.2	-17883.8	-6352.86		3468.61	-45451.3	-39189	-23287.3	-16884.2		3468.61	-69055.4	-66004.4	-52329.5	-32450.9
	3469.59	-47938.5	-31033.2	-16632.8	-7113.86		3469.59	-44664.3	-38799	-23588.3	-17929.2		3469.59	-67321.4	-65764.4	-50885.5	-32654.9
	3470.57	-47836.5	-30938.2	-15446.8	-8910.86		3470.57	-43695.3	-37505	-25246.3	-18892.2		3470.57	-65059.4	-67390.4	-50294.5	-32626.9
	3471.54	-46695.5	-30338.2	-14470.8	-9328.86		3471.54	-41893.3	-36623	-25459.3	-18705.2		3471.54	-62020.4	-66911.4	-48980.5	-30818.9
	3472.52	-45644.5	-29504.2	-13745.8	-9285.86		3472.52	-41429.3	-36481	-25945.3	-18669.2		3472.52	-60475.4	-66295.4	-47622.5	-28734.9
	3473.5	-42998.5	-27318.2	-10935.8	-7332.86		3473.5	-39353.3	-33652	-24266.3	-18169.2		3473.5	-57639.4	-64193.4	-44741.5	-24633.9
	3474.48	-41156.5	-25098.2	-8322.84	-6455.86		3474.48	-38378.3	-30393	-22747.3	-17819.2		3474.48	-55565.4	-62843.4	-42105.5	-20697.9
	3475.45	-39659.5	-23493.2	-6889.84	-5655.86		3475.45	-37899.3	-28098	-21899.3	-17996.2		3475.45	-54351.4	-61253.4	-40145.5	-17580.9
	3476.43	-36665.5	-21083.2	-5411.84	-4770.86		3476.43	-36654.3	-25450	-19740.3	-16854.2		3476.43	-51790.4	-58887.4	-37511.5	-14111.9
	3477.41	-33959.5	-17896.2	-3528.84	-4773.86		3477.41	-34570.3	-23056	-17333.3	-14418.2		3477.41	-48168.4	-56713.4	-35551.5	-10270.9
	3478.39	-32514.5	-16969.2	-4165.84	-5023.86		3478.39	-33063.3	-21474	-15585.3	-13106.2		3478.39	-45548.4	-54959.4	-35178.5	-7859.9
	3479.36	-32336.5	-16583.2	-5445.84	-5788.86		3479.36	-31787.3	-21103	-15537.3	-12573.2		3479.36	-44259.4	-54025.4	-35483.5	-6874.9
	3480.34	-32659.5	-17276.2	-6020.84	-5564.86		3480.34	-30926.3	-20855	-16452.3	-12078.2		3480.34	-44065.4	-54221.4	-35353.5	-6064.9
	3481.32	-32702.5	-18117.2	-6584.84	-5516.86		3481.32	-30560.3	-20183	-17651.3	-11045.2		3481.32	-44533.4	-54554.4	-33879.5	-6344.9
	3482.3	-33414.5	-19286.2	-8249.84	-6876.86		3482.3	-30418.3	-20063	-19105.3	-10467.2		3482.3	-45190.4	-55491.4	-33107.5	-7997.9
	3483.27	-33510.5	-19391.2	-9384.84	-7699.86		3483.27	-29796.3	-19915	-20357.3	-10169.2		3483.27	-45305.4	-54753.4	-32471.5	-9381.9
	3484.25	-33973.5	-19752.2	-10486.8	-8065.86		3484.25	-30289.3	-20257	-20946.3	-11021.2		3484.25	-46050.4	-54415.4	-32394.5	-11816.9
	3485.23	-34211.5	-20493.2	-12052.8	-8684.86		3485.23	-32117.3	-20007	-21731.3	-11701.2		3485.23	-48245.4	-53952.4	-33285.5	-14300.9
	3486.21	-34330.5	-20984.2	-14153.8	-9060.86		3486.21	-34331.3	-19833	-21889.3	-12390.2		3486.21	-50545.4	-54284.4	-34145.5	-15658.9
	3487.18	-34847.5	-20231.2	-15691.8	-8904.86		3487.18	-35985.3	-19930	-21620.3	-12517.2		3487.18	-52837.4	-54180.4	-34220.5	-16185.9
	3488.16	-34699.5	-20369.2	-16687.8	-9056.86		3488.16	-36425.3	-19612	-20944.3	-12045.2		3488.16	-54585.4	-54465.4	-33332.5	-16269.9
	3489.14	-35434.5	-20362.2	-17762.8	-9080.86		3489.14	-36425.3	-19068	-18721.3	-11255.2		3489.14	-55503.4	-54497.4	-33022.5	-15736.9
	3490.12	-35602.5	-19911.2	-17387.8	-7254.86		3490.12	-35570.3	-18637	-15695.3	-9980.17		3490.12	-55427.4	-53024.4	-31948.5	-14463.9
	3491.09	-35548.5	-19383.2	-16624.8	-5136.86		3491.09	-34539.3	-17233	-12845.3	-8350.17		3491.09	-55293.4	-51455.4	-30319.5	-12864.9
	3492.07	-34245.5	-18287.2	-15420.8	-3642.86		3492.07	-33788.3	-16152	-11046.3	-5866.17		3492.07	-54768.4	-50342.4	-28797.5	-12417.9
	3493.05	-33903.5	-18932.2	-16452.8	-3757.86		3493.05	-34535.3	-17609	-10726.3	-4197.17		3493.05	-55226.4	-50330.4	-27769.5	-12698.9
	3494.03	-32888.5	-19310.2	-16889.8	-3228.86		3494.03	-35224.3	-18719	-11635.3	-2408.17		3494.03	-53814.4	-49667.4	-26999.5	-12785.9
	3495	-31847.5	-18677.2	-16928.8	-2928.86		3495	-34864.3	-19233	-13250.3	-1629.17		3495	-52338.4	-49170.4	-25908.5	-12462.9
	3495.98	-30467.5	-17072.2	-15335.8	-2624.86		3495.98	-33479.3	-18971	-13373.3	-223.174		3495.98	-50655.4	-48130.4	-25197.5	-11287.9
	3496.96	-28859.5	-14314.2	-13485.8	-2132.86		3496.96	-32079.3	-17365	-12518.3	873.826		3496.96	-48623.4	-46234.4	-24780.5	-9352.9
	3497.94	-26284.5	-11731.2	-12179.8	225.144		3497.94	-29246.3	-15280	-11650.3	3375.83		3497.94	-45939.4	-44643.4	-23775.5	-8174.9
	3498.91	-22972.5	-7865.18	-9957.84	3327.14		3498.91	-26151.3	-12377	-9877.32	6070.83		3498.91	-42168.4	-41689.4	-20537.5	-5806.9
	3499.89	-20166.5	-4963.18	-7769.84	5071.14		3499.89	-24818.3	-10335	-8213.32	8133.83		3499.89	-39036.4	-38850.4	-18646.5	-4090.9
	3500.87	-17616.5	-3607.18	-5306.84	5678.14		3500.87	-24563.3	-9261.97	-5560.32	9698.83		3500.87	-37097.4	-36212.4	-17493.5	-4112.9
	3501.85	-16328.5	-4416.18	-3798.84	4928.14		3501.85	-25101.3	-8265.97	-4335.32	9059.83		3501.85	-34773.4	-35685.4	-16695.5	-4362.9
	3502.82	-15644.5	-4517.18	-2781.84	4088.14		3502.82	-25640.3	-6644.97	-3303.32	8224.83		3502.82	-32639.4	-35151.4	-15689.5	-4294.9
	3503.8	-15131.5	-3881.18	-1432.84	4478.14		3503.8	-26285.3	-5264.97	-2789.32	7235.83		3503.8	-31500.4	-34677.4	-14959.5	-4285.9
	3504.78	-15646.5	-3986.18	-1362.84	3071.14		3504.78	-26680.3	-5062.97	-2858.32	6271.83		3504.78	-32055.4	-35087.4	-14999.5	-3526.9
	3505.76	-15677.5	-3065.18	-1227.84	2519.14		3505.76	-26880.3	-5927.97	-2423.32	6270.83		3505.76	-32101.4	-34524.4	-13689.5	-1756.9
	3506.73	-15016.5	-1892.18	-120.845	2720.14		3506.73	-25610.3	-5390.97	-1115.32	6823.83		3506.73	-31678.4	-32154.4	-11403.5	849.1
	3507.71	-14949.5	-976.176	1436.16	2943.14		3507.71	-25405.3	-5466.97	-512.319	6351.83		3507.71	-31740.4	-30006.4	-10774.5	1981.1
	3508.69	-14603.5	-771.176	1620.16	1561.14		3508.69	-25755.3	-6231.97	-374.319	5414.83		3508.69	-31377.4	-28647.4	-11004.5	3340.1
	3509.67	-15436.5	-2339.18	1796.16	-251.856		3509.67	-27916.3	-8045.97	-924.319	4808.83		3509.67	-31215.4	-27913.4	-11130.5	4126.1
	3510.65	-16483.5	-3465.18	2163.16	-1837.86		3510.65	-28185.3	-8696.97	-1654.32	4229.83		3510.65	-32051.4	-26063.4	-11890.5	4553.1
	3511.62	-16547.5	-5038.18	3623.16	-1349.86		3511.62	-26886.3	-6865.97	-1900.32	4068.83		3511.62	-31142.4	-24478.4	-12754.5	5279.1
	3512.6	-15126.5	-5473.18	5367.16	202.144		3512.6	-24145.3	-4824.97	-1031.32	5497.83		3512.6	-29640.4	-23249.4	-13087.5	5495.1
	3513.58	-14217.5	-5733.18	5842.16	935.144		3513.58	-21733.3	-4336.97	-346.319	6780.83		3513.58	-28920.4	-21632.4	-13311.5	6009.1
	3514.55	-14074.5	-5425.18	6260.16	2381.14		3514.55	-19770.3	-4481.97	1088.68	7653.83		3514.55	-28636.4	-20753.4	-13174.5	6469.1
	3515.53	-13909.5	-5260.18	6516.16	1834.14		3515.53	-18088.3	-5241.97	1730.68	7119.83		3515.53	-28741.4	-19193.4	-13027.5	5741.1
	3516.51	-12437.5	-4594.18	5930.16	607.144		3516.51	-17137.3	-5507.97	2392.68	7204.83		3516.51	-28626.4	-18872.4	-11427.5	5072.1
	3517.49	-12043.5	-3757.18	4999.16	-383.856		3517.49	-16500.3	-6098.97	3274.68	6939.83		3517.49	-27915.4	-18773.4	-10228.5	4625.1
	3518.47	-12105.5	-913.176	4497.16	-348.856		3518.47	-15206.3	-5864.97	4930.68	6781.83		3518.47	-25847.4	-17451.4	-9005.54	5741.1
	3519.44	-12983.5	2.82422	2821.16	-1017.86		3519.44	-14551.3	-6484.97	6181.68	4790.83		3519.44	-24939.4	-17218.4	-7700.54	6097.1
	3520.42	-13592.5	1923.82	661.155	-1417.86		3520.42	-12535.3	-6097.97	7425.68	3772.83		3520.42	-23628.4	-17080.4	-6045.54	6210.1
	3521.4	-13338.5	3828.82	-652.845	-252.856		3521.4	-10993.3	-5108.97	7005.68	1679.83		3521.4	-22322.4	-17365.4	-5712.54	6143.1
	3522.38	-12939.5	4370.82	-717.845	266.144		3522.38	-10229.3	-2702.97	7073.68	-444.174		3522.38	-20590.4	-16713.4	-5192.54	6174.1
	3523.35	-13592.5	4063.82	-746.845	578.144		3523.35	-10502.3	-1956.97	7121.68	-1610.17		3523.35	-19214.4	-15911.4	-5068.54	4919.1
	3524.33	-13551.5	2889.82	-359.845	1117.14		3524.33	-11112.3	-1181.97	5871.68	-1493.17		3524.33	-18494.4	-15728.4	-4928.54	4055.1
	3525.31	-14827.5	2640.82	-1451.84	1370.14		3525.31	-12892.3	-1459.97	3108.68	-2049.17		3525.31	-17817.4	-16978.4	-5450.54	2307.1
	3526.29	-15053.5	4083.82	-2800.84	2646.14		3526.29	-14302.3	-975.972	2258.68	-1476.17		3526.29	-17080.4	-16761.4	-4954.54	1141.1
	3527.26	-15146.5	4934.82	-2766.84	3246.14		3527.26	-15700.3	-494.972	1615.68	29.8262		3527.26	-16008.4	-15853.4	-4985.54	850.1
	3528.24	-15106.5	5008.82	-1566.84	3104.14		3528.24	-16571.3	344.028	2087.68	1436.83		3528.24	-14677.4	-15608.4	-4964.54	1078.1
	3529.22	-14333.5	4238.82	-1880.84	2721.14		3529.22	-17108.3	-156.972	2249.68	2608.83		3529.22	-14235.4	-15103.4	-5418.54	314.1
	3530.2	-13805.5	2920.82	-2269.84	2515.14		3530.2	-18613.3	-318.972	2815.68	3233.83		3530.2	-14191.4	-14254.4	-5534.54	-1148.9
	3531.17	-12431.5	1824.82	-1583.84	2466.14		3531.17	-19428.3	-704.972	3983.68	3236.83		3531.17	-13922.4	-13211.4	-5673.54	-1914.9
	3532.15	-11530.5	513.824	-1060.84	1967.14		3532.15	-19956.3	-703.972	5246.68	3479.83		3532.15	-12392.4	-12349.4	-5277.54	-2937.9
	3533.13	-10272.5	-282.176	-1060.84	35.1436		3533.13	-20389.3	-1185.97	6153.68	2724.83		3533.13	-11992.4	-12264.4	-5022.54	-3224.9
	3534.11	-9294.54	-586.176	358.155	-1830.86		3534.11	-19435.3	-1103.97	7751.68	2131.83		3534.11	-11378.4	-10614.4	-4336.54	-3450.9
	3535.08	-9768.54	-2519.18	1289.16	-3483.86		3535.08	-18661.3	-906.972	8277.68	555.826		3535.08	-11409.4	-9218.43	-3625.54	-3695.9
	3536.06	-9359.54	-4871.18	39.1553	-5699.86		3536.06	-19337.3	-1776.97	6785.68	-1315.17		3536.06	-12908.4	-9201.43	-4321.54	-4331.9
	3537.04	-9407.54	-4986.18	-1103.84	-6741.86		3537.04	-19700.3	-2977.97	6385.68	-2300.17		3537.04	-13049.4	-8745.43	-5649.54	-4609.9
	3538.02	-9279.54	-4175.18	-1581.84	-7919.86		3538.02	-19689.3	-3122.97	5861.68	-3089.17		3538.02	-13881.4	-8464.43	-7045.54	-5474.9
	3538.99	-8703.54	-2323.18	-1422.84	-8734.86		3538.99	-19205.3	-2023.97	5701.68	-2121.17		3538.99	-14868.4	-8672.43	-6969.54	-4965.9
	3539.97	-8214.54	-1058.18	-1629.84	-9800.86		3539.97	-19185.3	-1658.97	5973.68	-1003.17		3539.97	-15273.4	-8957.43	-5786.54	-4860.9
	3540.95	-7741.54	-447.176	-1581.84	-11324.9		3540.95	-18519.3	-820.972	6423.68	-625.174		3540.95	-14145.4	-9028.43	-3656.54	-4471.9
	3541.93	-7980.54	-430.176	-400.845	-11800.9		3541.93	-18309.3	-1536.97	7051.68	-982.174		3541.93	-13768.4	-9449.43	-3044.54	-4928.9
	3542.9	-9592.54	-1699.18	55.1553	-13116.9		3542.9	-18867.3	-3583.97	6592.68	-1896.17		3542.9	-15567.4	-9577.43	-2178.54	-5439.9
	3543.88	-8042.54	-766.176	1490.16	-11889.9		3543.88	-17547.3	-2878.97	8921.68	-690.174		3543.88	-14915.4	-8293.43	340.465	-4273.9
	3544.86	-7011.54	641.824	2854.16	-9686.86		3544.86	-16289.3	-1199.97	10979.7	-60.1738		3544.86	-12843.4	-7536.43	1240.46	-2518.9
	3545.84	-5996.54	1207.82	3713.16	-7403.86		3545.84	-14342.3	797.028	11471.7	148.826		3545.84	-11193.4	-7013.43	1099.46	-1506.9
	3546.81	-4812.54	1152.82	4281.16	-6363.86		3546.81	-12861.3	1820.03	11345.7	214.826		3546.81	-11108.4	-7388.43	611.465	-2493.9
	3547.79	-3532.54	1016.82	5545.16	-4790.86		3547.79	-11152.3	3015.03	11252.7	865.826		3547.79	-10812.4	-6969.43	455.465	-2838.9
	3548.77	-2230.54	1678.82	6903.16	-3152.86		3548.77	-8583.32	4789.03	11425.7	1108.83		3548.77	-10081.4	-5673.43	186.465	-2187.9
	3549.75	-1847.54	1283.82	7009.16	-2904.86		3549.75	-7606.32	5012.03	11282.7	994.826		3549.75	-10198.4	-4853.43	-818.535	-2066.9
	3550.72	-1357.54	90.8242	7105.16	-3816.86		3550.72	-8004.32	3995.03	10756.7	1686.83		3550.72	-9734.4	-3055.43	-1323.54	-2333.9
	3551.7	-43.541	-926.176	7368.16	-4837.86		3551.7	-8516.32	2876.03	10301.7	2433.83		3551.7	-8722.4	-926.435	-1471.54	-1561.9
	3552.68	-593.541	-1841.18	6194.16	-6358.86		3552.68	-10118.3	1646.03	8575.68	2483.83		3552.68	-8222.4	-906.435	-1321.54	-2395.9
	3553.66	-1658.54	-2400.18	5978.16	-7194.86		3553.66	-12166.3	970.028	7837.68	2580.83		3553.66	-7558.4	-809.435	-1099.54	-2823.9
	3554.63	-3611.54	-2003.18	5986.16	-7509.86		3554.63	-13295.3	1368.03	7101.68	2848.83		3554.63	-6227.4	-486.435	-1018.54	-3144.9
	3555.61	-4321.54	-1600.18	5459.16	-8775.86		3555.61	-13615.3	1593.03	5638.68	2762.83		3555.61	-5614.4	-1058.43	-2311.54	-3738.9
	3556.59	-3871.54	-1224.18	6059.16	-9146.86		3556.59	-15179.3	2860.03	4213.68	3498.83		3556.59	-4244.4	-1318.43	-2697.54	-3495.9
	3557.57	-1584.54	-499.176	6679.16	-8299.86		3557.57	-14648.3	4408.03	3270.68	4083.83		3557.57	-2534.4	-2133.43	-2704.54	-2681.9
	3558.54	1139.46	1115.82	8845.16	-6740.86		3558.54	-13895.3	6638.03	3385.68	4260.83		3558.54	-1135.4	-2612.43	-2610.54	-859.9
	3559.52	2764.46	1979.82	11189.2	-6199.86		3559.52	-13044.3	7596.03	3777.68	4176.83		3559.52	-327.402	-3380.43	-1953.54	479.1
	3560.5	3308.46	2560.82	12568.2	-5262.86		3560.5	-13083.3	8215.03	4103.68	3066.83		3560.5	39.5977	-3493.43	-1362.54	2128.1
	3561.48	4123.46	2907.82	13673.2	-4754.86		3561.48	-14219.3	8503.03	4589.68	1564.83		3561.48	26.5977	-4703.43	1000.46	4594.1
	3562.45	6518.46	3680.82	14161.2	-3258.86		3562.45	-13420.3	9940.03	5260.68	2522.83		3562.45	-383.402	-4184.43	3789.46	6984.1
	3563.43	8788.46	4875.82	13460.2	-2086.86		3563.43	-12977.3	12576	5732.68	2458.83		3563.43	-1291.4	-2571.43	5690.46	7653.1
	3564.41	8447.46	4438.82	11464.2	-2290.86		3564.41	-14675.3	12646	4939.68	1820.83		3564.41	-3476.4	-2488.43	5718.46	5532.1
	3565.39	8382.46	4443.82	10720.2	-2469.86		3565.39	-16156.3	10584	4238.68	410.826		3565.39	-6174.4	-2653.43	5132.46	3526.1
	3566.36	7812.46	3704.82	8773.16	-2716.86		3566.36	-18570.3	8632.03	3182.68	-1589.17		3566.36	-8008.4	-3388.43	4413.46	1254.1
	3567.34	8378.46	3490.82	7778.16	-2351.86		3567.34	-18312.3	7844.03	3309.68	-1091.17		3567.34	-8169.4	-2798.43	5705.46	395.1
	3568.32	9894.46	5296.82	7968.16	-836.856		3568.32	-15968.3	8846.03	4418.68	639.826		3568.32	-7512.4	-1843.43	8590.46	247.1
	3569.3	11665.5	7561.82	8510.16	899.144		3569.3	-13390.3	10139	6463.68	1944.83		3569.3	-6222.4	-903.435	10943.5	669.1
	3570.27	12615.5	9129.82	8402.16	700.144		3570.27	-11984.3	10436	7509.68	1880.83		3570.27	-4604.4	-22.4346	11696.5	-534.9
	3571.25	13421.5	8932.82	7218.16	420.144		3571.25	-12395.3	10700	8086.68	1662.83		3571.25	-4590.4	137.565	10884.5	-1834.9
	3572.23	13695.5	9069.82	5879.16	-975.856		3572.23	-12712.3	9102.03	7203.68	311.826		3572.23	-6387.4	-861.435	9243.46	-3263.9
	3573.21	12680.5	8993.82	5189.16	-3361.86		3573.21	-12820.3	8209.03	5610.68	-2270.17		3573.21	-7625.4	-2547.43	7676.46	-5004.9
	3574.18	10604.5	7506.82	2977.16	-6456.86		3574.18	-13699.3	7629.03	4280.68	-5059.17		3574.18	-8664.4	-4519.43	4492.46	-6194.9
	3575.16	9584.46	6067.82	1934.16	-8869.86		3575.16	-13841.3	8074.03	3318.68	-7838.17		3575.16	-8709.4	-4961.43	3130.46	-6755.9
	3576.14	8837.46	4150.82	1866.16	-11390.9		3576.14	-15677.3	8131.03	2577.68	-9433.17		3576.14	-10300.4	-4791.43	1833.46	-7067.9
	3577.12	7347.46	2849.82	2498.16	-12988.9		3577.12	-17096.3	7197.03	1135.68	-9966.17		3577.12	-11189.4	-4419.43	-32.5352	-7942.9
	3578.09	6483.46	2164.82	4590.16	-13122.9		3578.09	-17078.3	7043.03	786.681	-10021.2		3578.09	-11090.4	-3529.43	-1137.54	-8809.9
	3579.07	6046.46	2797.82	5548.16	-12370.9		3579.07	-16565.3	7091.03	-445.319	-10311.2		3579.07	-10588.4	-2866.43	-1879.54	-9279.9
	3580.05	6339.46	3855.82	6424.16	-11396.9		3580.05	-16073.3	6992.03	-1165.32	-10468.2		3580.05	-10406.4	-2456.43	-2457.54	-8698.9
	3581.03	6647.46	4660.82	6886.16	-10568.9		3581.03	-14408.3	7044.03	-438.319	-9748.17		3581.03	-9500.4	-1848.43	-1011.54	-6306.9
	3582	6428.46	3854.82	6269.16	-10059.9		3582	-13645.3	6207.03	395.681	-9538.17		3582	-8964.4	-1537.43	-897.535	-5409.9
	3582.98	7770.46	4110.82	5615.16	-10027.9		3582.98	-13694.3	5945.03	2117.68	-7585.17		3582.98	-7917.4	-1157.43	-666.535	-5533.9
	3583.96	9480.46	5209.82	5535.16	-9710.86		3583.96	-13926.3	6221.03	3932.68	-5563.17		3583.96	-6832.4	-1026.43	594.465	-5737.9
	3584.94	12060.5	5731.82	5869.16	-8292.86		3584.94	-13006.3	6933.03	5145.68	-2802.17		3584.94	-4370.4	-120.435	1815.46	-4922.9
	3585.91	12746.5	5666.82	5614.16	-7947.86		3585.91	-13136.3	6682.03	5916.68	-1190.17		3585.91	-3353.4	734.565	2041.46	-3783.9
	3586.89	13015.5	6571.82	4850.16	-7181.86		3586.89	-12444.3	5902.03	6175.68	474.826		3586.89	-3219.4	1819.57	1766.46	-2365.9
	3587.87	14207.5	8435.82	6176.16	-5448.86		3587.87	-11161.3	5926.03	7317.68	2402.83		3587.87	-2231.4	3360.57	2643.46	-1078.9
	3588.85	14572.5	8434.82	7159.16	-4378.86		3588.85	-11931.3	5047.03	5866.68	2896.83		3588.85	-1905.4	3512.57	2408.46	-2290.9
	3589.82	14561.5	9095.82	8570.16	-2427.86		3589.82	-12081.3	5480.03	6664.68	4880.83		3589.82	55.5977	4754.57	4533.46	-2068.9
	3590.8	13701.5	8581.82	8840.16	-1120.86		3590.8	-11436.3	5126.03	5966.68	4389.83		3590.8	1060.6	4480.57	5079.46	-1510.9
	3591.78	11174.5	6655.82	8211.16	-1958.86		3591.78	-11583.3	3604.03	4813.68	3001.83		3591.78	551.598	2867.57	4252.46	-2892.9
	3592.76	8944.46	5376.82	8483.16	-2025.86		3592.76	-10683.3	1977.03	4647.68	3531.83		3592.76	465.598	3139.57	4642.46	-3302.9
	3593.73	6670.46	4378.82	7344.16	-3100.86		3593.73	-9995.32	1319.03	5438.68	3769.83		3593.73	-575.402	2574.57	4663.46	-4227.9
	3594.71	5139.46	6186.82	7568.16	-3997.86		3594.71	-8521.32	1644.03	6825.68	6039.83		3594.71	-1366.4	3191.57	5923.46	-3637.9
	3595.69	3774.46	7535.82	7310.16	-4063.86		3595.69	-8045.32	1977.03	7205.68	7480.83		3595.69	-1897.4	3284.57	6490.46	-2797.9
	3596.67	2024.46	7099.82	6157.16	-3856.86		3596.67	-8512.32	529.028	7139.68	6953.83		3596.67	-3670.4	1594.57	5735.46	-3322.9
	3597.64	1943.46	6954.82	5903.16	-3457.86		3597.64	-7545.32	-1282.97	8159.68	6844.83		3597.64	-3770.4	705.565	6133.46	-2831.9
	3598.62	3127.46	8271.82	7374.16	-2330.86		3598.62	-6120.32	-1079.97	9564.68	8056.83		3598.62	-1563.4	922.565	7747.46	-483.9
	3599.6	4334.46	9492.82	8835.16	-1775.86		3599.6	-4935.32	-100.972	10396.7	8802.83		3599.6	571.598	1842.57	9256.46	1380.1
	3600.58	5351.46	10633.8	9446.16	-1466.86		3600.58	-3822.32	864.028	10523.7	8729.83		3600.58	690.598	2567.57	9854.46	2218.1
	3601.55	5342.46	10639.8	9351.16	-2939.86		3601.55	-3379.32	1604.03	9170.68	8616.83		3601.55	-289.402	2498.57	8340.46	1932.1
	3602.53	5719.46	10921.8	9378.16	-3251.86		3602.53	-2844.32	4126.03	8454.68	8300.83		3602.53	-802.402	3817.57	7247.46	2014.1
	3603.51	6357.46	12459.8	10472.2	-1658.86		3603.51	-1490.32	7765.03	9510.68	8317.83		3603.51	783.598	5706.57	7976.46	3739.1
	3604.49	7419.46	12600.8	11974.2	-782.855		3604.49	36.6758	9758.03	10068.7	8283.83		3604.49	1414.6	7109.57	8845.46	4478.1
	3605.46	7151.46	12734.8	11881.2	-1937.86		3605.46	93.6758	11019	9373.68	6573.83		3605.46	970.598	7291.57	8367.46	3894.1
	3606.44	5840.46	11252.8	11215.2	-3893.86		3606.44	-742.324	11537	8505.68	4376.83		3606.44	953.598	5951.57	6833.46	2067.1
	3607.42	3561.46	9873.82	9111.16	-6899.86		3607.42	-3258.32	11055	7339.68	1588.83		3607.42	48.5977	3112.57	3587.46	-1043.9
	3608.4	1391.46	7539.82	6521.16	-9404.86		3608.4	-5883.32	9496.03	4996.68	-582.174		3608.4	-1330.4	239.565	1147.46	-3524.9
	3609.37	-994.541	4571.82	4796.16	-11029.9		3609.37	-9061.32	8603.03	2923.68	-2465.17		3609.37	-1590.4	-2761.43	-688.535	-5407.9
	3610.35	-1801.54	2335.82	3512.16	-13001.9		3610.35	-11359.3	7092.03	1214.68	-4883.17		3610.35	-1770.4	-5880.43	-2943.54	-6780.9
	3611.33	-2007.54	588.824	2341.16	-13863.9		3611.33	-13362.3	6021.03	-200.319	-7531.17		3611.33	-2415.4	-8022.43	-3525.54	-7901.9
	3612.31	-2221.54	-1966.18	-74.8447	-13895.9		3612.31	-14695.3	4531.03	-1215.32	-10113.2		3612.31	-3119.4	-9415.43	-3264.54	-8371.9
	3613.28	-1321.54	-3019.18	-975.845	-13554.9		3613.28	-14251.3	3655.03	-1339.32	-12517.2		3613.28	-3702.4	-9005.43	-2219.54	-7412.9
	3614.26	-941.541	-2992.18	-1310.84	-13079.9		3614.26	-13418.3	2862.03	-1279.32	-13492.2		3614.26	-3998.4	-8634.43	-1546.54	-6714.9
	3615.24	-570.541	-3379.18	-1598.84	-13635.9		3615.24	-13339.3	1595.03	-2217.32	-13941.2		3615.24	-5137.4	-8972.43	-940.535	-7206.9
	3616.22	-166.541	-3945.18	-1557.84	-13479.9		3616.22	-13798.3	-63.9717	-3449.32	-13742.2		3616.22	-5225.4	-9151.43	-2093.54	-7080.9
	3617.19	1533.46	-3644.18	-140.845	-11666.9		3617.19	-12822.3	-603.972	-4085.32	-12558.2		3617.19	-2992.4	-8206.43	-2322.54	-5870.9
	3618.17	2542.46	-2137.18	1396.16	-9979.86		3618.17	-11550.3	-1239.97	-4707.32	-10508.2		3618.17	-1112.4	-7240.43	-1428.54	-4669.9
	3619.15	4708.46	-791.176	3124.16	-9196.86		3619.15	-10697.3	-889.972	-4450.32	-8318.17		3619.15	572.598	-5627.43	543.465	-3676.9
	3620.13	6928.46	-10.1758	4235.16	-8655.86		3620.13	-10526.3	-99.9717	-4229.32	-6556.17		3620.13	985.598	-3804.43	2839.46	-3992.9
	3621.1	7684.46	-1302.18	4307.16	-8999.86		3621.1	-10363.3	-503.972	-5133.32	-5460.17		3621.1	1052.6	-3010.43	3144.46	-5346.9
	3622.08	9300.46	-1942.18	5145.16	-8441.86		3622.08	-9239.32	399.028	-5443.32	-4771.17		3622.08	1186.6	-1486.43	2122.46	-5812.9
	3623.06	9237.46	-3646.18	4987.16	-7731.86		3623.06	-7434.32	-680.972	-5963.32	-4815.17		3623.06	466.598	-113.435	310.465	-5586.9
	3624.04	10081.5	-3249.18	5013.16	-7488.86		3624.04	-5661.32	-1077.97	-5803.32	-4250.17		3624.04	1361.6	2239.57	719.465	-4916.9
	3625.01	10332.5	-2750.18	4922.16	-8003.86		3625.01	-6232.32	-348.972	-6851.32	-3981.17		3625.01	623.598	4161.57	647.465	-4228.9
	3625.99	9840.46	-1801.18	5222.16	-8130.86		3625.99	-6874.32	828.028	-8033.32	-3452.17		3625.99	575.598	5159.57	554.465	-3922.9
	3626.97	10834.5	-410.176	6417.16	-7304.86		3626.97	-6018.32	2119.03	-7033.32	-1205.17		3626.97	2393.6	7260.57	3121.46	-2150.9
	3627.95	12866.5	918.824	7147.16	-5262.86		3627.95	-3952.32	4175.03	-5194.32	1937.83		3627.95	4279.6	9751.57	6529.46	-639.9
	3628.92	12311.5	1804.82	6629.16	-4674.86		3628.92	-3951.32	4252.03	-4066.32	2956.83		3628.92	4075.6	10172.6	8024.46	-1025.9
	3629.9	12168.5	2544.82	7327.16	-3433.86		3629.9	-3413.32	6231.03	-2041.32	3608.83		3629.9	5380.6	10458.6	9666.46	-268.9
	3630.88	11278.5	2829.82	7890.16	-2887.86		3630.88	-3717.32	7372.03	60.6807	3533.83		3630.88	6055.6	9966.57	10897.5	-692.9
	3631.86	11258.5	4162.82	9203.16	-2169.86		3631.86	-3508.32	7902.03	3171.68	3770.83		3631.86	7170.6	9894.57	12257.5	-882.9
	3632.83	11629.5	4662.82	9470.16	-2270.86		3632.83	-2723.32	8946.03	6198.68	4348.83		3632.83	8551.6	10088.6	12367.5	-676.9
	3633.81	11654.5	4360.82	9589.16	-2878.86		3633.81	-1970.32	8692.03	7032.68	4923.83		3633.81	8554.6	9386.57	12125.5	-808.9
	3634.79	13243.5	5411.82	9668.16	-4155.86		3634.79	-1413.32	9119.03	8119.68	4272.83		3634.79	8843.6	9043.57	12474.5	-1727.9
	3635.77	14927.5	7438.82	10687.2	-4464.86		3635.77	-1227.32	11005	9447.68	4444.83		3635.77	9836.6	9863.57	13976.5	-1574.9
	3636.74	15093.5	8754.82	11544.2	-4486.86		3636.74	-1306.32	12422	10499.7	4492.83		3636.74	9927.6	10135.6	15997.5	-1436.9
	3637.72	13672.5	7219.82	10573.2	-6039.86		3637.72	-3265.32	12267	8281.68	3153.83		3637.72	9020.6	8515.57	15436.5	-4006.9
	3638.7	12938.5	5913.82	8764.16	-6965.86		3638.7	-3820.32	12757	5903.68	1930.83		3638.7	7700.6	7599.57	15250.5	-6223.9
	3639.68	12494.5	5298.82	6137.16	-8407.86		3639.68	-3682.32	13524	4592.68	1184.83		3639.68	6440.6	7234.57	15400.5	-8032.9
	3640.65	12486.5	5648.82	4430.16	-8716.86		3640.65	-3981.32	14838	4382.68	1585.83		3640.65	6036.6	7473.57	15678.5	-7712.9
	3641.63	13489.5	6374.82	5032.16	-6813.86		3641.63	-3119.32	16385	5346.68	1982.83		3641.63	6251.6	7758.57	15189.5	-6575.9
	3642.61	14228.5	7081.82	6156.16	-5941.86		3642.61	-2573.32	17413	5296.68	1731.83		3642.61	6559.6	7516.57	14719.5	-5545.9
	3643.59	14370.5	7764.82	6922.16	-4957.86		3643.59	-1265.32	17871	5899.68	1912.83		3643.59	7358.6	7201.57	14956.5	-4030.9
	3644.56	14811.5	7141.82	5861.16	-5137.86		3644.56	-623.323	16461	5065.68	2013.83		3644.56	7380.6	6861.57	12906.5	-3284.9
	3645.54	15333.5	6673.82	4819.16	-5669.86		3645.54	-150.323	15285	5197.68	2006.83		3645.54	7958.6	6942.57	11996.5	-2328.9
	3646.52	16892.5	8464.82	4426.16	-5129.86		3646.52	1177.68	16458	6862.68	3004.83		3646.52	9684.6	8416.57	12859.5	-735.9
	3647.5	17406.5	10642.8	4365.16	-5791.86		3647.5	1787.68	16281	8121.68	2940.83		3647.5	11713.6	8106.57	12491.5	296.1
	3648.47	17830.5	10813.8	3608.16	-6406.86		3648.47	1228.68	15006	9323.68	2392.83		3648.47	12126.6	6943.57	12766.5	1297.1
	3649.45	19215.5	11305.8	2468.16	-7459.86		3649.45	-279.323	12728	10060.7	808.826		3649.45	11766.6	5273.57	11255.5	447.1
	3650.43	20740.5	10373.8	1456.16	-8806.86		3650.43	-1608.32	11450	9402.68	-1559.17		3650.43	10854.6	3645.57	9047.46	-156.9
	3651.41	21316.5	10043.8	1437.16	-10091.9		3651.41	-1445.32	11238	8789.68	-3962.17		3651.41	9549.6	2129.57	7490.46	95.0996
	3652.39	22785.5	10123.8	1442.16	-10024.9		3652.39	-764.323	12830	9480.68	-4060.17		3652.39	9215.6	2860.57	8157.46	327.1
	3653.36	24137.5	10480.8	1177.16	-10043.9		3653.36	-562.323	15139	10514.7	-3533.17		3653.36	8525.6	4615.57	9547.46	1134.1
	3654.34	24257.5	9551.82	711.155	-9488.86		3654.34	-1625.32	15807	9976.68	-3850.17		3654.34	7723.6	4575.57	9643.46	955.1
	3655.32	23325.5	8977.82	900.155	-7376.86		3655.32	-2115.32	15905	9206.68	-3809.17		3655.32	9201.6	4045.57	9280.46	1034.1
	3656.29	21209.5	7796.82	1157.16	-5808.86		3656.29	-2460.32	15045	8064.68	-2986.17		3656.29	11164.6	3601.57	8255.46	657.1
	3657.27	19045.5	7259.82	505.155	-5514.86		3657.27	-3051.32	13596	6585.68	-1840.17		3657.27	12574.6	3004.57	7879.46	657.1
	3658.25	16467.5	6242.82	-1737.84	-6421.86		3658.25	-3716.32	11437	5501.68	-1666.17		3658.25	12645.6	1197.57	6460.46	557.1
	3659.23	13957.5	5178.82	-3364.84	-6560.86		3659.23	-3481.32	10471	5390.68	-1721.17		3659.23	12879.6	-31.4346	5298.46	228.1
	3660.21	11820.5	4060.82	-4921.84	-7128.86		3660.21	-4549.32	9656.03	4041.68	-3467.17		3660.21	11022.6	-1634.43	3312.46	-1349.9
	3661.18	10808.5	3059.82	-5904.84	-9193.86		3661.18	-6179.32	8633.03	1671.68	-4819.17		3661.18	8960.6	-4049.43	2058.46	-3968.9
	3662.16	10181.5	3336.82	-4940.84	-11547.9		3662.16	-8529.32	8374.03	445.681	-4987.17		3662.16	8044.6	-5339.43	2012.46	-5180.9
	3663.14	10192.5	4318.82	-4554.84	-13124.9		3663.14	-10025.3	8320.03	415.681	-5051.17		3663.14	8125.6	-5563.43	2408.46	-6335.9
	3664.12	10927.5	6096.82	-3397.84	-13493.9		3664.12	-9082.32	9201.03	1513.68	-3999.17		3664.12	7786.6	-4177.43	3518.46	-5927.9
	3665.09	12274.5	8354.82	-1344.84	-13099.9		3665.09	-6455.32	10537	3021.68	-2621.17		3665.09	8603.6	-2104.43	5647.46	-4738.9
	3666.07	13479.5	10277.8	-580.845	-12357.9		3666.07	-3582.32	10769	3156.68	-1249.17		3666.07	9114.6	22.5654	6852.46	-4015.9
	3667.05	13748.5	11429.8	163.155	-11128.9		3667.05	-1120.32	10757	3888.68	92.8262		3667.05	8957.6	1893.57	7218.46	-3601.9
	3668.03	13612.5	12144.8	925.155	-9696.86		3668.03	579.677	11264	3567.68	1654.83		3668.03	8669.6	1940.57	7545.46	-3388.9
	3669	13761.5	12096.8	2454.16	-9324.86		3669	1909.68	11102	2981.68	3526.83		3669	8179.6	2216.57	8241.46	-2856.9
	3669.98	13975.5	10829.8	3029.16	-9113.86		3669.98	2588.68	10833	3179.68	4425.83		3669.98	7494.6	2672.57	8600.46	-1710.9
	3670.96	12762.5	8628.82	2330.16	-10625.9		3670.96	1219.68	9460.03	3280.68	2957.83		3670.96	5442.6	1410.57	6242.46	-3206.9
	3671.94	11670.5	9262.82	2869.16	-9618.86		3671.94	288.677	9584.03	4491.68	2441.83		3671.94	4371.6	2227.57	5770.46	-3669.9
	3672.91	10992.5	10957.8	5457.16	-7939.86		3672.91	568.677	10316	5865.68	1050.83		3672.91	4728.6	3479.57	6003.46	-3131.9
	3673.89	11548.5	12745.8	8386.16	-7427.86		3673.89	846.677	10347	8979.68	2022.83		3673.89	6655.6	5547.57	6106.46	-2650.9
	3674.87	13788.5	14041.8	11074.2	-6845.86		3674.87	1766.68	10702	11292.7	2742.83		3674.87	8058.6	6759.57	6494.46	-1456.9
	3675.85	15963.5	14545.8	12967.2	-7040.86		3675.85	1225.68	10587	11375.7	3232.83		3675.85	8521.6	7205.57	6167.46	-82.9004
	3676.82	17634.5	15439.8	13751.2	-7164.86		3676.82	1434.68	10235	11329.7	4509.83		3676.82	9844.6	7920.57	6542.46	1444.1
	3677.8	18637.5	15550.8	13802.2	-6641.86		3677.8	1471.68	10446	10556.7	5681.83		3677.8	10918.6	7700.57	6307.46	1495.1
	3678.78	18361.5	13117.8	12947.2	-7276.86		3678.78	26.6768	8937.03	7975.68	4575.83		3678.78	10322.6	5739.57	5617.46	-497.9
	3679.76	18159.5	11212.8	13098.2	-7399.86		3679.76	-731.323	8165.03	6258.68	3969.83		3679.76	10134.6	4132.57	5765.46	-1291.9
	3680.73	18063.5	10558.8	12804.2	-7359.86		3680.73	87.6768	8159.03	5678.68	4795.83		3680.73	11057.6	3170.57	6342.46	-1013.9
	3681.71	17512.5	9409.82	12171.2	-6829.86		3681.71	544.677	8072.03	5386.68	4507.83		3681.71	11418.6	1979.57	7521.46	-1781.9
	3682.69	18672.5	9603.82	12292.2	-6764.86		3682.69	1335.68	8322.03	5090.68	3825.83		3682.69	11598.6	2427.57	8697.46	-2424.9
	3683.67	17229.5	8243.82	12288.2	-8599.86		3683.67	1325.68	7793.03	3357.68	2832.83		3683.67	10129.6	1615.57	9418.46	-3892.9
	3684.64	16353.5	7756.82	10962.2	-8606.86		3684.64	1209.68	8123.03	2550.68	2158.83		3684.64	8470.6	1657.57	10012.5	-4711.9
	3685.62	17220.5	8472.82	11357.2	-7236.86		3685.62	1140.68	8732.03	3620.68	2970.83		3685.62	7438.6	3260.57	11059.5	-4601.9
	3686.6	16754.5	7705.82	11016.2	-6526.86		3686.6	1236.68	8716.03	4769.68	3232.83		3686.6	5282.6	4250.57	11864.5	-4799.9
	3687.58	16702.5	8197.82	9579.16	-6560.86		3687.58	900.677	9494.03	6482.68	3770.83		3687.58	4761.6	4943.57	12026.5	-4288.9
	3688.55	17813.5	9960.82	10492.2	-4640.86		3688.55	1046.68	11618	8500.68	5952.83		3688.55	5789.6	6567.57	13441.5	-2689.9
	3689.53	19683.5	12038.8	11740.2	-1835.86		3689.53	1719.68	13408	10701.7	8084.83		3689.53	6672.6	8228.57	14961.5	-1241.9
	3690.51	20831.5	13507.8	10555.2	-665.855		3690.51	1316.68	15177	11907.7	9594.83		3690.51	7256.6	8430.57	14903.5	-326.9
	3691.49	21418.5	13301.8	9614.16	-1723.86		3691.49	-111.324	16550	11877.7	9043.83		3691.49	8684.6	8002.57	14211.5	1062.1
	3692.46	21074.5	13677.8	7276.16	-3147.86		3692.46	-673.324	18353	12480.7	8271.83		3692.46	10262.6	7846.57	15515.5	1831.1
	3693.44	20873.5	13560.8	5635.16	-3348.86		3693.44	-1395.32	19091	12320.7	7853.83		3693.44	11324.6	7393.57	15978.5	1033.1
	3694.42	22550.5	13871.8	5261.16	-3014.86		3694.42	-575.324	19884	12818.7	7516.83		3694.42	12577.6	7998.57	16021.5	597.1
	3695.4	23713.5	14358.8	5719.16	-2024.86		3695.4	1547.68	20841	13787.7	7129.83		3695.4	13286.6	9537.57	15900.5	1062.1
	3696.37	25579.5	15234.8	6974.16	-1618.86		3696.37	3260.68	22082	15111.7	5744.83		3696.37	13888.6	10956.6	16432.5	1747.1
	3697.35	26720.5	14306.8	8316.16	-2146.86		3697.35	3719.68	22767	15427.7	4590.83		3697.35	13588.6	11639.6	15902.5	780.1
	3698.33	26259.5	13633.8	9479.16	-3164.86		3698.33	3908.68	22383	15507.7	4227.83		3698.33	13438.6	10796.6	14899.5	195.1
	3699.31	26092.5	13852.8	10952.2	-3437.86		3699.31	4012.68	21421	15576.7	4505.83		3699.31	14409.6	10321.6	14881.5	-1.90039
	3700.28	25942.5	12747.8	10847.2	-2524.86		3700.28	3551.68	20274	14851.7	4186.83		3700.28	14042.6	9951.57	15269.5	-791.9
	3701.26	24674.5	10853.8	8555.16	-3259.86		3701.26	2315.68	16968	12276.7	2597.83		3701.26	12054.6	8678.57	13468.5	-3550.9
	3702.24	22495.5	8472.82	6665.16	-2527.86		3702.24	2287.68	13952	9759.68	1475.83		3702.24	9618.6	7032.57	11087.5	-5995.9
	3703.22	21287.5	7926.82	5574.16	-3015.86		3703.22	2735.68	12141	7294.68	1202.83		3703.22	7543.6	6287.57	10101.5	-7321.9
	3704.19	20795.5	7183.82	5149.16	-4665.86		3704.19	2845.68	10672	6204.68	829.826		3704.19	6310.6	5798.57	8935.46	-8051.9
	3705.17	20511.5	6332.82	5077.16	-6735.86		3705.17	3066.68	9660.03	6283.68	430.826		3705.17	5824.6	5938.57	9426.46	-8441.9
	3706.15	19331.5	5059.82	4514.16	-8863.86		3706.15	2835.68	8080.03	5047.68	-215.174		3706.15	6146.6	5572.57	9202.46	-8562.9
	3707.13	19004.5	6369.82	5345.16	-8752.86		3707.13	3798.68	7666.03	5221.68	391.826		3707.13	9086.6	5677.57	9493.46	-7619.9
	3708.1	18924.5	8438.82	5937.16	-8890.86		3708.1	3961.68	8180.03	6057.68	922.826		3708.1	12199.6	5884.57	9152.46	-7448.9
	3709.08	18951.5	9124.82	5913.16	-10397.9		3709.08	3513.68	9177.03	6785.68	1385.83		3709.08	13464.6	6270.57	8706.46	-6791.9
	3710.06	19765.5	8359.82	5259.16	-10930.9		3710.06	3035.68	9082.03	7954.68	2191.83		3710.06	14149.6	8063.57	8666.46	-6083.9
	3711.04	21115.5	7814.82	5845.16	-10373.9		3711.04	2888.68	9248.03	9353.68	2969.83		3711.04	13894.6	9683.57	9315.46	-5316.9
	3712.01	24031.5	8253.82	7724.16	-9706.86		3712.01	3358.68	10852	10844.7	4011.83		3712.01	14286.6	11372.6	10717.5	-5215.9
	3712.99	25975.5	8798.82	8155.16	-9466.86		3712.99	3625.68	12793	12381.7	4428.83		3712.99	13975.6	12209.6	11626.5	-5683.9
	3713.97	25846.5	8155.82	8377.16	-9397.86		3713.97	3632.68	13805	12095.7	3675.83		3713.97	13085.6	11192.6	11939.5	-6319.9
	3714.95	25280.5	7280.82	6937.16	-8968.86		3714.95	3623.68	13974	11199.7	2764.83		3714.95	11635.6	9543.57	10961.5	-6512.9
	3715.92	26763.5	7765.82	6357.16	-7474.86		3715.92	4764.68	15122	12134.7	2783.83		3715.92	11248.6	8611.57	12616.5	-5101.9
	3716.9	27920.5	8162.82	6011.16	-7079.86		3716.9	5089.68	15767	12005.7	1891.83		3716.9	10660.6	7995.57	13148.5	-4505.9
	3717.88	28641.5	9512.82	6278.16	-6990.86		3717.88	4870.68	15072	11949.7	1521.83		3717.88	9867.6	7207.57	12420.5	-4903.9
	3718.86	29062.5	11074.8	5770.16	-7207.86		3718.86	4699.68	15034	12615.7	1533.83		3718.86	10284.6	6705.57	11698.5	-6180.9
	3719.83	29767.5	12194.8	5211.16	-8611.86		3719.83	4574.68	13982	12070.7	886.826		3719.83	10340.6	5916.57	11262.5	-7585.9
	3720.81	30928.5	12970.8	5808.16	-9496.86		3720.81	4828.68	12830	12205.7	1010.83		3720.81	10626.6	4753.57	11628.5	-7776.9
	3721.79	30187.5	12557.8	6440.16	-9878.86		3721.79	5333.68	10455	12703.7	1202.83		3721.79	10400.6	3926.57	10388.5	-8221.9
	3722.77	29451.5	11519.8	6997.16	-10490.9		3722.77	5309.68	8834.03	13454.7	568.826		3722.77	10339.6	3023.57	8512.46	-7961.9
	3723.74	27915.5	11084.8	5881.16	-11799.9		3723.74	3870.68	6774.03	13609.7	-485.174		3723.74	10054.6	1791.57	5684.46	-8615.9
	3724.72	26525.5	11794.8	4801.16	-11972.9		3724.72	3168.68	7580.03	13949.7	-617.174		3724.72	9989.6	1851.57	3994.46	-8326.9
	3725.7	24991.5	11925.8	2871.16	-12778.9		3725.7	1708.68	8244.03	13574.7	-852.174		3725.7	9700.6	975.565	2341.46	-8839.9
	3726.68	23970.5	11769.8	2070.16	-12787.9		3726.68	1086.68	9313.03	13189.7	571.826		3726.68	10329.6	1694.57	1460.46	-7956.9
	3727.65	22383.5	11382.8	2666.16	-11945.9		3727.65	282.677	9627.03	11805.7	1953.83		3727.65	10946.6	2773.57	819.465	-6556.9
	3728.63	21913.5	11359.8	4552.16	-11605.9		3728.63	315.677	10086	10631.7	3699.83		3728.63	12035.6	4340.57	108.465	-5130.9
	3729.61	20878.5	10279.8	5835.16	-11756.9		3729.61	-1488.32	10420	9734.68	4046.83		3729.61	11737.6	5650.57	161.465	-4324.9
	3730.59	20080.5	9790.82	6170.16	-12659.9		3730.59	-2206.32	11089	9267.68	3282.83		3730.59	11822.6	6466.57	685.465	-4509.9
	3731.56	19281.5	9365.82	5243.16	-14037.9		3731.56	-3260.32	10688	7729.68	1495.83		3731.56	10560.6	7696.57	193.465	-5613.9
	3732.54	19677.5	8991.82	3497.16	-14830.9		3732.54	-3997.32	10096	6868.68	197.826		3732.54	9429.6	7675.57	-307.535	-6990.9
	3733.52	20076.5	8392.82	2545.16	-15338.9		3733.52	-4665.32	9332.03	6201.68	-2129.17		3733.52	7326.6	6824.57	-306.535	-8780.9
	3734.5	21046.5	7235.82	2602.16	-15955.9		3734.5	-5671.32	8313.03	5654.68	-3957.17		3734.5	5415.6	5344.57	-151.535	-11314.9
	3735.47	21715.5	5073.82	2095.16	-16266.9		3735.47	-6937.32	7569.03	3862.68	-4814.17		3735.47	3526.6	3872.57	126.465	-12146.9
	3736.45	21629.5	2876.82	1833.16	-16937.9		3736.45	-8735.32	7284.03	1973.68	-5148.17		3736.45	2078.6	3507.57	85.4648	-12959.9
	3737.43	22055.5	1793.82	1737.16	-17429.9		3737.43	-8538.32	7225.03	1186.68	-4310.17		3737.43	2234.6	4069.57	815.465	-13338.9
	3738.41	22477.5	1352.82	2180.16	-18406.9		3738.41	-7801.32	7144.03	1382.68	-2931.17		3738.41	2981.6	5117.57	3490.46	-13151.9
	3739.38	21637.5	1476.82	2870.16	-19097.9		3739.38	-6635.32	7113.03	818.681	-2704.17		3739.38	3889.6	5770.57	4809.46	-13686.9
	3740.36	20717.5	1875.82	3426.16	-18664.9		3740.36	-4543.32	8181.03	1377.68	-2135.17		3740.36	5118.6	6555.57	6328.46	-13979.9
	3741.34	20875.5	1581.82	3245.16	-18898.9		3741.34	-3322.32	8979.03	3077.68	-1717.17		3741.34	6417.6	7435.57	7250.46	-13509.9
	3742.32	21973.5	2714.82	3397.16	-17249.9		3742.32	-2422.32	10082	3902.68	-1108.17		3742.32	9420.6	8306.57	8083.46	-12674.9
	3743.29	23654.5	4549.82	4485.16	-16387.9		3743.29	-1613.32	11127	4393.68	-578.174		3743.29	10966.6	7406.57	7761.46	-11646.9
	3744.27	23888.5	5130.82	3790.16	-16191.9		3744.27	-2063.32	11689	5010.68	-785.174		3744.27	10423.6	5894.57	7252.46	-10558.9
	3745.25	22095.5	4189.82	1010.16	-17845.9		3745.25	-4307.32	10454	4890.68	-2798.17		3745.25	7447.6	2918.57	5267.46	-11016.9
	3746.23	19345.5	2994.82	-1091.84	-19233.9		3746.23	-6081.32	8574.03	2571.68	-4890.17		3746.23	4242.6	-498.435	2836.46	-12265.9
	3747.2	18256.5	3993.82	-2138.84	-20929.9		3747.2	-6132.32	8205.03	1207.68	-5745.17		3747.2	2871.6	-1338.43	2399.46	-12342.9
	3748.18	17308.5	5148.82	-1550.84	-22521.9		3748.18	-6213.32	7256.03	765.681	-6092.17		3748.18	1412.6	-1449.43	2153.46	-12874.9
	3749.16	16016.5	6069.82	-525.845	-22928.9		3749.16	-5724.32	7699.03	1174.68	-6620.17		3749.16	1024.6	-722.435	2528.46	-13282.9
	3750.14	15151.5	7477.82	916.155	-22527.9		3750.14	-4222.32	8010.03	2221.68	-6331.17		3750.14	1795.6	-428.435	3862.46	-12867.9
	3751.11	15352.5	8771.82	2436.16	-21781.9		3751.11	-2613.32	8028.03	3784.68	-5050.17		3751.11	3193.6	988.565	5426.46	-10974.9
	3752.09	16059.5	10528.8	3299.16	-21419.9		3752.09	-1454.32	8008.03	5428.68	-3507.17		3752.09	4757.6	2584.57	6721.46	-8861.9
	3753.07	16729.5	11671.8	3752.16	-21834.9		3753.07	-1023.32	7126.03	6277.68	-2948.17		3753.07	6160.6	4430.57	7371.46	-7451.9
	3754.05	18250.5	12473.8	5252.16	-21257.9		3754.05	-109.323	7249.03	6947.68	-1611.17		3754.05	6610.6	5362.57	8471.46	-6637.9
	3755.02	19132.5	13360.8	6300.16	-20878.9		3755.02	613.677	8274.03	8366.68	-639.174		3755.02	7488.6	5550.57	9995.46	-5853.9
	3756	18416.5	12773.8	6604.16	-21519.9		3756	172.677	7709.03	8766.68	-551.174		3756	8002.6	3597.57	9814.46	-7005.9
	3756.98	18572.5	11921.8	7289.16	-22617.9		3756.98	-1027.32	7642.03	9119.68	-361.174		3756.98	8534.6	1369.57	9925.46	-7077.9
	3757.96	17831.5	11602.8	8072.16	-24278.9		3757.96	-1783.32	8295.03	8728.68	-309.174		3757.96	8886.6	287.565	8878.46	-7493.9
	3758.93	17756.5	11441.8	8347.16	-24205.9		3758.93	-1885.32	8391.03	9270.68	-756.174		3758.93	8955.6	151.565	7909.46	-7998.9
	3759.91	18240.5	11387.8	8532.16	-24427.9		3759.91	-2005.32	7736.03	9016.68	-1156.17		3759.91	9138.6	109.565	6520.46	-9853.9
	3760.89	19536.5	12050.8	9155.16	-24019.9		3760.89	-1800.32	9110.03	9247.68	-809.174		3760.89	10339.6	1620.57	6046.46	-10590.9
	3761.87	20487.5	13508.8	10729.2	-22826.9		3761.87	-359.323	10612	10581.7	1039.83		3761.87	12210.6	3310.57	5944.46	-10242.9
	3762.84	22512.5	13770.8	12469.2	-21145.9		3762.84	1254.68	12052	11521.7	3835.83		3762.84	14182.6	5456.57	4788.46	-9903.9
	3763.82	24339.5	13250.8	12318.2	-20723.9		3763.82	1781.68	12069	11680.7	5667.83		3763.82	14705.6	7147.57	4429.46	-10016.9
	3764.8	26303.5	14214.8	12707.2	-18372.9		3764.8	3233.68	12870	12104.7	7568.83		3764.8	15187.6	8877.57	6213.46	-9182.9
	3765.78	27057.5	15244.8	14048.2	-16089.9		3765.78	4827.68	14840	13303.7	8307.83		3765.78	15739.6	9590.57	8599.46	-7599.9
	3766.75	26369.5	14458.8	13838.2	-16176.9		3766.75	4310.68	14276	13083.7	7249.83		3766.75	15489.6	9382.57	8396.46	-7153.9
	3767.73	25628.5	14594.8	13235.2	-16298.9		3767.73	4729.68	13543	12919.7	7652.83		3767.73	14654.6	10933.6	8339.46	-6648.9
	3768.71	25171.5	13064.8	13261.2	-17029.9		3768.71	4879.68	13226	11790.7	8145.83		3768.71	13478.6	13134.6	7610.46	-6145.9
	3769.69	24779.5	10948.8	12489.2	-17404.9		3769.69	5124.68	11867	12222.7	7294.83		3769.69	12476.6	14823.6	7132.46	-6051.9
	3770.66	24775.5	8646.82	11072.2	-17128.9		3770.66	4732.68	11207	12925.7	6560.83		3770.66	11527.6	15764.6	7214.46	-5417.9
	3771.64	23714.5	7148.82	9526.16	-17633.9		3771.64	3272.68	10359	12530.7	5365.83		3771.64	10556.6	14842.6	7309.46	-5020.9
	3772.62	22868.5	6965.82	8452.16	-17536.9		3772.62	1823.68	10000	12569.7	2906.83		3772.62	9495.6	14286.6	7414.46	-4176.9
	3773.6	23474.5	7396.82	7381.16	-18058.9		3773.6	1067.68	10176	13323.7	1424.83		3773.6	9408.6	14626.6	7751.46	-3850.9
	3774.57	23980.5	7584.82	6483.16	-19484.9		3774.57	805.677	10491	13487.7	559.826		3774.57	8645.6	14260.6	7709.46	-4995.9
	3775.55	25676.5	7978.82	5317.16	-20550.9		3775.55	1214.68	11516	12395.7	636.826		3775.55	7629.6	13269.6	7579.46	-6451.9
	3776.53	27296.5	7594.82	4075.16	-20507.9		3776.53	1959.68	11910	11152.7	1071.83		3776.53	7581.6	12221.6	9106.46	-7209.9
	3777.51	28248.5	7032.82	2545.16	-20551.9		3777.51	2827.68	11549	10856.7	1552.83		3777.51	8228.6	10564.6	10406.5	-7201.9
	3778.48	28772.5	6083.82	746.155	-20670.9		3778.48	2653.68	9319.03	10113.7	830.826		3778.48	7923.6	7777.57	9482.46	-7926.9
	3779.46	30657.5	6643.82	1028.16	-19917.9		3779.46	3068.68	8550.03	9791.68	-597.174		3779.46	7884.6	5230.57	7698.46	-7291.9
	3780.44	30691.5	6825.82	1754.16	-19380.9		3780.44	2726.68	7836.03	8991.68	-2030.17		3780.44	7694.6	2730.57	5927.46	-6394.9
	3781.42	30189.5	5714.82	1320.16	-18779.9		3781.42	2335.68	7968.03	8807.68	-2869.17		3781.42	7044.6	1469.57	5156.46	-6073.9
	3782.39	28995.5	4950.82	1448.16	-17878.9		3782.39	2539.68	7888.03	7864.68	-3917.17		3782.39	7046.6	495.565	4210.46	-7255.9
	3783.37	30071.5	5634.82	2983.16	-14962.9		3783.37	3005.68	8639.03	8416.68	-3982.17		3783.37	9065.6	957.565	4888.46	-6463.9
	3784.35	30235.5	5563.82	2921.16	-13790.9		3784.35	2368.68	8630.03	7539.68	-5096.17		3784.35	9014.6	406.565	4527.46	-6701.9
	3785.33	30279.5	6200.82	2863.16	-12835.9		3785.33	2199.68	9716.03	7595.68	-5448.17		3785.33	8756.6	-118.435	3822.46	-6514.9
	3786.3	29810.5	6190.82	2289.16	-12813.9		3786.3	756.677	10371	7016.68	-6384.17		3786.3	8832.6	187.565	2006.46	-7324.9
	3787.28	29102.5	6476.82	1659.16	-13641.9		3787.28	-1231.32	10258	6668.68	-7618.17		3787.28	8560.6	1036.57	215.465	-8521.9
	3788.26	29251.5	8567.82	1622.16	-14496.9		3788.26	-1707.32	10336	5967.68	-8611.17		3788.26	8806.6	2581.57	-1405.54	-8815.9
	3789.24	31128.5	10886.8	2153.16	-13505.9		3789.24	166.677	12078	7242.68	-7798.17		3789.24	10178.6	4474.57	-137.535	-7913.9
	3790.21	33088.5	12587.8	3385.16	-10688.9		3790.21	1422.68	13745	8769.68	-6058.17		3790.21	11619.6	6297.57	1824.46	-6228.9
	3791.19	34578.5	13299.8	4336.16	-9312.86		3791.19	2235.68	14975	8659.68	-4421.17		3791.19	12588.6	6944.57	4215.46	-5516.9
	3792.17	35492.5	14067.8	4751.16	-8908.86		3792.17	2285.68	16008	7880.68	-3446.17		3792.17	14213.6	8318.57	4931.46	-5402.9
	3793.15	35204.5	14522.8	3908.16	-10032.9		3793.15	1887.68	15812	7312.68	-3263.17		3793.15	15746.6	8968.57	4796.46	-5548.9
	3794.12	35311.5	14833.8	2942.16	-11489.9		3794.12	1672.68	14868	7094.68	-3066.17		3794.12	17123.6	8463.57	5066.46	-5900.9
	3795.1	36428.5	14247.8	1538.16	-12862.9		3795.1	2927.68	14028	7778.68	-1904.17		3795.1	17179.6	9502.57	6242.46	-5492.9
	3796.08	36716.5	14065.8	203.155	-14343.9		3796.08	3359.68	13747	7537.68	-1815.17		3796.08	16942.6	9819.57	5559.46	-5183.9
	3797.06	36394.5	13654.8	-1232.84	-15551.9		3797.06	3028.68	14082	6547.68	-3547.17		3797.06	15813.6	10240.6	4667.46	-4710.9
	3798.03	36945.5	14613.8	-37.8438	-14741.9		3798.03	3511.68	17269	6218.68	-2721.17		3798.03	16849.6	11810.6	6448.46	-1529.9
	3799.01	36122.5	13572.8	-356.844	-14312.9		3799.01	3720.68	18769	5687.68	-1849.17		3799.01	15871.6	12725.6	7055.46	1010.1
	3799.99	36105.5	14069.8	-331.844	-12828.9		3799.99	5001.68	20422	6130.68	401.826		3799.99	15854.6	12825.6	8254.46	3287.1
	3800.97	36168.5	14865.8	204.156	-11077.9		3800.97	6776.68	21443	5776.68	2964.83		3800.97	16174.6	11343.6	8792.46	4472.1
	3801.95	38111.5	16450.8	1593.16	-8551.86		3801.95	8395.68	22734	7874.68	6949.83		3801.95	17376.6	10771.6	10981.5	6515.1
	3802.92	38836.5	18247.8	3955.16	-7228.86		3802.92	9562.68	24739	10169.7	10515.8		3802.92	18611.6	10955.6	13040.5	6685.1
	3803.9	38861.5	18435.8	4508.16	-7543.86		3803.9	9294.68	25486	10756.7	11862.8		3803.9	19253.6	11307.6	12520.5	7141.1
	3804.88	38475.5	17658.8	5897.16	-8613.86		3804.88	9844.68	25457	10793.7	11708.8		3804.88	20123.6	10659.6	11943.5	7927.1
	3805.86	37394.5	15951.8	6705.16	-9510.86		3805.86	10234.7	24254	10147.7	10082.8		3805.86	20144.6	9058.57	11444.5	7328.1
	3806.83	36142.5	13632.8	6881.16	-10376.9		3806.83	9833.68	23365	8878.68	8115.83		3806.83	20043.6	8361.57	9933.46	5498.1
	3807.81	35645.5	12933.8	8078.16	-10344.9		3807.81	10465.7	23042	9474.68	7589.83		3807.81	21165.6	8616.57	10199.5	4981.1
	3808.79	35517.5	11653.8	8578.16	-10633.9		3808.79	9844.68	22192	8500.68	7036.83		3808.79	21456.6	7673.57	9618.46	3664.1
	3809.77	36595.5	11689.8	8862.16	-10238.9		3809.77	10086.7	22083	7668.68	7177.83		3809.77	21907.6	8403.57	9618.46	3574.1
	3810.74	38246.5	12026.8	9485.16	-9835.86		3810.74	9725.68	22425	7038.68	8189.83		3810.74	22505.6	9463.57	9192.46	3702.1
	3811.72	39706.5	11256.8	10778.2	-9380.86		3811.72	9621.68	23363	6815.68	8757.83		3811.72	22741.6	10765.6	8674.46	3110.1
	3812.7	41100.5	10668.8	11429.2	-9953.86		3812.7	9133.68	23493	6049.68	7558.83		3812.7	22814.6	10571.6	8912.46	2127.1
	3813.68	43449.5	10946.8	11299.2	-9202.86		3813.68	10068.7	24324	6193.68	5959.83		3813.68	22664.6	9906.57	8450.46	1340.1
	3814.65	44203.5	10579.8	9790.16	-9877.86		3814.65	9732.68	23840	5680.68	4517.83		3814.65	21993.6	8917.57	7427.46	104.1
	3815.63	44062.5	11642.8	8789.16	-9464.86		3815.63	9668.68	23535	5372.68	3844.83		3815.63	20560.6	9934.57	6890.46	-1074.9
	3816.61	43367.5	12229.8	8601.16	-9172.86		3816.61	9058.68	22823	5333.68	2615.83		3816.61	19559.6	11076.6	7355.46	-1819.9
	3817.59	43163.5	13570.8	9018.16	-8301.86		3817.59	9405.68	22188	5598.68	2327.83		3817.59	20520.6	13195.6	8203.46	-2095.9
	3818.56	43631.5	14802.8	9135.16	-7984.86		3818.56	8913.68	20611	5311.68	2509.83		3818.56	21599.6	13500.6	8894.46	-2511.9
	3819.54	44906.5	16532.8	8725.16	-7189.86		3819.54	8704.68	18919	6182.68	4144.83		3819.54	22248.6	13783.6	10188.5	-2114.9
	3820.52	44719.5	17224.8	8662.16	-8176.86		3820.52	8320.68	16449	4476.68	5030.83		3820.52	21720.6	13405.6	11316.5	-1647.9
	3821.5	44049.5	17592.8	8476.16	-9076.86		3821.5	7807.68	14416	3062.68	5190.83		3821.5	21020.6	12047.6	11258.5	-2441.9
	3822.47	44081.5	17037.8	8152.16	-9170.86		3822.47	6615.68	13411	2323.68	4609.83		3822.47	19215.6	10968.6	11383.5	-2543.9
	3823.45	44590.5	17232.8	8758.16	-9100.86		3823.45	6858.68	13322	2550.68	4638.83		3823.45	17608.6	10768.6	12450.5	-1885.9
	3824.43	44529.5	16204.8	8660.16	-9586.86		3824.43	7155.68	13051	1713.68	4168.83		3824.43	15152.6	10091.6	13357.5	-1059.9
	3825.41	43792.5	14799.8	8898.16	-10255.9		3825.41	7735.68	12569	1821.68	3751.83		3825.41	13402.6	9636.57	13279.5	-710.9
	3826.38	44269.5	13680.8	8856.16	-9899.86		3826.38	8257.68	12517	1292.68	3940.83		3826.38	12028.6	8629.57	13327.5	-12.9004
	3827.36	44456.5	11346.8	8132.16	-10710.9		3827.36	9246.68	12215	-1005.32	3421.83		3827.36	10860.6	6799.57	13219.5	227.1
	3828.34	43679.5	10052.8	7835.16	-11131.9		3828.34	10279.7	12560	-1755.32	3196.83		3828.34	10893.6	4982.57	13067.5	380.1
	3829.32	43414.5	9447.82	9035.16	-11751.9		3829.32	11773.7	12982	-1088.32	4008.83		3829.32	11166.6	4811.57	13167.5	74.0996
	3830.29	42927.5	9230.82	10782.2	-12938.9		3830.29	11861.7	12650	-124.319	3814.83		3830.29	11068.6	4099.57	11831.5	-648.9
	3831.27	41132.5	8940.82	11268.2	-14317.9		3831.27	10908.7	11187	-42.3193	2951.83		3831.27	10683.6	1745.57	9176.46	-2830.9
	3832.25	39338.5	9020.82	11149.2	-15525.9		3832.25	9931.68	11121	-761.319	1584.83		3832.25	10410.6	378.565	6619.46	-5094.9
	3833.23	37346.5	9660.82	10404.2	-16557.9		3833.23	8636.68	11406	-2186.32	420.826		3833.23	10719.6	766.565	5375.46	-6243.9
	3834.2	35100.5	10843.8	9284.16	-16681.9		3834.2	7056.68	10744	-3026.32	-1113.17		3834.2	11248.6	1360.57	5195.46	-6424.9
	3835.18	33280.5	12527.8	7978.16	-15645.9		3835.18	6247.68	10852	-2569.32	-2387.17		3835.18	12346.6	1358.57	5591.46	-6560.9
	3836.16	32113.5	15422.8	7904.16	-14269.9		3836.16	6194.68	12614	-1036.32	-2621.17		3836.16	14019.6	2066.57	6719.46	-5261.9
	3837.14	30948.5	16849.8	6474.16	-14343.9		3837.14	5831.68	13281	-128.319	-3704.17		3837.14	14039.6	2136.57	6514.46	-6112.9
	3838.11	30008.5	16609.8	4792.16	-15992.9		3838.11	4747.68	14300	-74.3193	-5093.17		3838.11	13306.6	1332.57	5043.46	-7180.9
	3839.09	30023.5	16763.8	3809.16	-17724.9		3839.09	4192.68	15660	-174.319	-5399.17		3839.09	13697.6	811.565	5806.46	-7065.9
	3840.07	31419.5	17381.8	4737.16	-18502.9		3840.07	3323.68	16962	-19.3193	-4326.17		3840.07	14788.6	1467.57	7779.46	-6229.9
	3841.05	33171.5	18105.8	5307.16	-19229.9		3841.05	2689.68	18432	-300.319	-4497.17		3841.05	15110.6	1437.57	9116.46	-6801.9
	3842.02	34397.5	18027.8	5732.16	-19587.9		3842.02	1417.68	19262	-140.319	-5197.17		3842.02	14258.6	2941.57	9826.46	-7339.9
	3843	34383.5	18028.8	7274.16	-19722.9		3843	802.677	18564	-107.319	-6166.17		3843	13177.6	3028.57	9654.46	-8491.9
	3843.98	34203.5	17536.8	7893.16	-18841.9		3843.98	723.677	18465	91.6807	-6861.17		3843.98	12780.6	3208.57	9770.46	-9478.9
	3844.96	34285.5	16233.8	7334.16	-18342.9		3844.96	1304.68	19329	115.681	-7987.17		3844.96	11630.6	2859.57	9450.46	-10840.9
	3845.93	33521.5	14815.8	6437.16	-19448.9		3845.93	1899.68	19266	558.681	-8638.17		3845.93	9496.6	3062.57	8773.46	-12368.9
	3846.91	32982.5	13101.8	5282.16	-21391.9		3846.91	1802.68	18432	424.681	-9857.17		3846.91	6849.6	2707.57	6822.46	-13599.9
	3847.89	32678.5	11605.8	4677.16	-21971.9		3847.89	2601.68	16853	1129.68	-10255.2		3847.89	5609.6	3345.57	4349.46	-14497.9
	3848.87	31271.5	10117.8	2719.16	-23477.9		3848.87	2226.68	14778	1858.68	-10782.2		3848.87	4528.6	4151.57	2024.46	-15706.9
	3849.84	30035.5	9510.82	691.155	-25023.9		3849.84	1610.68	12984	1520.68	-11224.2		3849.84	4455.6	3136.57	297.465	-16828.9
	3850.82	28907.5	9047.82	-71.8447	-25722.9		3850.82	2082.68	12409	520.681	-11191.2		3850.82	4324.6	1611.57	-1461.54	-17621.9
	3851.8	28820.5	8533.82	-410.845	-26519.9		3851.8	2549.68	11419	105.681	-10239.2		3851.8	4853.6	705.565	-1639.54	-17576.9
	3852.78	29676.5	8785.82	21.1553	-26296.9		3852.78	3653.68	12425	25.6807	-9025.17		3852.78	6550.6	489.565	-244.535	-17806.9
	3853.75	30680.5	9796.82	469.155	-25978.9		3853.75	5056.68	13673	404.681	-7566.17		3853.75	8752.6	-478.435	1502.46	-18063.9
	3854.73	31668.5	12108.8	2029.16	-25064.9		3854.73	7407.68	15423	2312.68	-5911.17		3854.73	12172.6	-987.435	3862.46	-16958.9
	3855.71	32593.5	13577.8	1666.16	-24689.9		3855.71	8383.68	17306	2276.68	-4918.17		3855.71	14936.6	-2368.43	4791.46	-16981.9
	3856.69	32005.5	14408.8	1098.16	-24959.9		3856.69	8097.68	18313	2635.68	-4856.17		3856.69	16347.6	-3215.43	4383.46	-16809.9
	3857.66	33162.5	15202.8	1303.16	-24679.9		3857.66	7467.68	18783	3252.68	-4442.17		3857.66	16536.6	-3150.43	5125.46	-14926.9
	3858.64	35340.5	14597.8	1393.16	-24226.9		3858.64	5973.68	18767	3903.68	-4636.17		3858.64	16489.6	-2725.43	6050.46	-13584.9
	3859.62	37391.5	14735.8	1472.16	-22280.9		3859.62	6067.68	18585	5867.68	-4085.17		3859.62	17689.6	-1494.43	7919.46	-11731.9
	3860.6	38916.5	15503.8	1087.16	-21032.9		3860.6	6514.68	17784	7566.68	-3241.17		3860.6	17886.6	200.565	9136.46	-10530.9
	3861.57	39634.5	16127.8	420.155	-19598.9		3861.57	8410.68	17784	9585.68	-1855.17		3861.57	17357.6	2637.57	9873.46	-9939.9
	3862.55	40772.5	16418.8	686.155	-18296.9		3862.55	10922.7	18491	10899.7	-636.174		3862.55	17180.6	3704.57	10842.5	-9476.9
	3863.53	43372.5	16679.8	3004.16	-16081.9		3863.53	14348.7	19160	13485.7	865.826		3863.53	18606.6	5871.57	12513.5	-8245.9
	3864.51	44828.5	16746.8	3437.16	-14833.9		3864.51	15954.7	19319	14556.7	1730.83		3864.51	19302.6	6480.57	13106.5	-7291.9
	3865.48	46524.5	17054.8	3405.16	-14812.9		3865.48	15382.7	17098	14070.7	2155.83		3865.48	18286.6	7115.57	12893.5	-7378.9
	3866.46	46498.5	17310.8	3186.16	-15049.9		3866.46	15832.7	16812	12800.7	2422.83		3866.46	17954.6	7732.57	12551.5	-6929.9
	3867.44	45372.5	17576.8	2476.16	-16461.9		3867.44	15465.7	16074	11177.7	1942.83		3867.44	17306.6	7895.57	10968.5	-6842.9
	3868.42	43902.5	16561.8	2188.16	-19274.9		3868.42	13716.7	15337	8652.68	562.826		3868.42	15767.6	7377.57	9023.46	-7324.9
	3869.39	45401.5	17157.8	3397.16	-19833.9		3869.39	12950.7	15414	7776.68	1156.83		3869.39	16250.6	8148.57	9095.46	-5181.9
	3870.37	48651.5	18016.8	3744.16	-19140.9		3870.37	12252.7	15854	8692.68	2534.83		3870.37	17322.6	9255.57	9873.46	-2938.9
	3871.35	50444.5	18465.8	4776.16	-18949.9		3871.35	11784.7	16465	8473.68	2906.83		3871.35	17897.6	10596.6	10676.5	-1897.9
	3872.33	51396.5	17832.8	6249.16	-18647.9		3872.33	11464.7	16794	8927.68	3755.83		3872.33	18493.6	11688.6	10586.5	-1449.9
	3873.3	52368.5	17253.8	7238.16	-19250.9		3873.3	10595.7	17134	8177.68	4649.83		3873.3	19363.6	12977.6	9591.46	-1091.9
	3874.28	53359.5	17436.8	8873.16	-20289.9		3874.28	10478.7	17566	8021.68	4915.83		3874.28	20464.6	13890.6	8459.46	-979.9
	3875.26	53745.5	16867.8	9332.16	-21787.9		3875.26	11352.7	17321	6930.68	4938.83		3875.26	21163.6	13720.6	8016.46	-1701.9
	3876.24	52900.5	16496.8	9101.16	-22146.9		3876.24	12135.7	16317	5506.68	4651.83		3876.24	21039.6	13147.6	8183.46	-2075.9
	3877.21	51245.5	15270.8	8839.16	-22006.9		3877.21	12605.7	14935	4180.68	4354.83		3877.21	21160.6	11898.6	8317.46	-2322.9
	3878.19	49146.5	13329.8	8418.16	-22589.9		3878.19	10569.7	14403	2822.68	3606.83		3878.19	21195.6	9858.57	8656.46	-2564.9
	3879.17	47406.5	12052.8	8606.16	-22675.9		3879.17	9211.68	14309	2339.68	2951.83		3879.17	20752.6	8081.57	8816.46	-2904.9
	3880.15	46162.5	9990.82	7703.16	-23289.9		3880.15	7640.68	14003	372.681	813.826		3880.15	19550.6	6601.57	8172.46	-4708.9
	3881.12	44334.5	8787.82	6083.16	-24683.9		3881.12	6559.68	12034	-2296.32	-1291.17		3881.12	16977.6	4967.57	7268.46	-8186.9
	3882.1	42977.5	9113.82	5195.16	-26096.9		3882.1	6115.68	9971.03	-3618.32	-2533.17		3882.1	14451.6	3840.57	7189.46	-10462.9
	3883.08	41293.5	10186.8	5298.16	-27431.9		3883.08	5547.68	9716.03	-3731.32	-3581.17		3883.08	12228.6	4460.57	7348.46	-12166.9
	3884.06	41938.5	12150.8	5654.16	-27119.9		3884.06	4987.68	10372	-3177.32	-4099.17		3884.06	10726.6	6045.57	8517.46	-13438.9
	3885.03	44416.5	15227.8	7340.16	-24332.9		3885.03	6184.68	12360	-1050.32	-4311.17		3885.03	10540.6	8317.57	11184.5	-13820.9
	3886.01	45190.5	17939.8	8785.16	-21745.9		3886.01	6875.68	13215	1758.68	-5135.17		3886.01	10874.6	9130.57	11996.5	-13532.9
	3886.99	46205.5	18949.8	9735.16	-20207.9		3886.99	8233.68	13437	3296.68	-4874.17		3886.99	12854.6	9808.57	12689.5	-13214.9
	3887.97	47175.5	19868.8	9717.16	-19153.9		3887.97	10075.7	13832	4567.68	-4393.17		3887.97	13873.6	9675.57	12525.5	-12383.9
	3888.94	47095.5	19917.8	8987.16	-19353.9		3888.94	12292.7	14554	5420.68	-4659.17		3888.94	14529.6	9399.57	11480.5	-12065.9
	3889.92	46484.5	19909.8	8889.16	-20519.9		3889.92	14216.7	16154	5537.68	-4581.17		3889.92	16031.6	10392.6	11018.5	-11340.9
	3890.9	45642.5	19563.8	7785.16	-21554.9		3890.9	15135.7	17607	4934.68	-4515.17		3890.9	17775.6	10957.6	10750.5	-10781.9
	3891.88	44211.5	18343.8	6109.16	-22119.9		3891.88	14745.7	17853	4444.68	-4929.17		3891.88	18690.6	10434.6	9920.46	-11504.9
	3892.85	43648.5	17821.8	6009.16	-21815.9		3892.85	15043.7	17476	3782.68	-5775.17		3892.85	18457.6	9041.57	10720.5	-12682.9
	3893.83	43812.5	17383.8	6220.16	-22345.9		3893.83	14288.7	16844	3292.68	-5924.17		3893.83	18799.6	7444.57	11092.5	-14254.9
	3894.81	44573.5	17829.8	5927.16	-23154.9		3894.81	12811.7	15756	2312.68	-6320.17		3894.81	18646.6	6869.57	10187.5	-15788.9
	3895.79	45119.5	16827.8	5452.16	-24015.9		3895.79	11593.7	14181	1971.68	-7027.17		3895.79	18010.6	6680.57	7978.46	-16465.9
	3896.76	44408.5	15824.8	4503.16	-25746.9		3896.76	10504.7	12845	1773.68	-7375.17		3896.76	17383.6	6803.57	5789.46	-16785.9
	3897.74	43149.5	15387.8	3519.16	-27505.9		3897.74	10529.7	12791	1296.68	-7182.17		3897.74	16245.6	7365.57	4573.46	-16510.9
	3898.72	42300.5	15019.8	3609.16	-29410.9		3898.72	12064.7	13445	1888.68	-6466.17		3898.72	14666.6	8723.57	5190.46	-15071.9
	3899.7	42370.5	15224.8	5324.16	-30679.9		3899.7	14246.7	14308	2534.68	-5597.17		3899.7	13582.6	9694.57	7254.46	-13537.9
	3900.67	42828.5	16517.8	6958.16	-32030.9		3900.67	16649.7	14732	3161.68	-4906.17		3900.67	13939.6	9738.57	8445.46	-12552.9
	3901.65	44315.5	18307.8	9006.16	-30871.9		3901.65	19370.7	16156	5006.68	-3571.17		3901.65	15324.6	10517.6	9605.46	-11401.9
	3902.63	44768.5	19077.8	10211.2	-28955.9		3902.63	19720.7	16084	6092.68	-2641.17		3902.63	14821.6	10916.6	9537.46	-11050.9
	3903.61	44506.5	17873.8	10373.2	-27934.9		3903.61	18057.7	15637	6567.68	-2205.17		3903.61	14773.6	10767.6	9689.46	-10954.9
	3904.58	45670.5	17374.8	11476.2	-27368.9		3904.58	16974.7	15863	7834.68	-1413.17		3904.58	15034.6	12176.6	10138.5	-10286.9
	3905.56	46138.5	16548.8	11820.2	-26855.9		3905.56	14929.7	16444	7961.68	-1556.17		3905.56	14703.6	13314.6	10251.5	-9870.9
	3906.54	45242.5	15150.8	11127.2	-26091.9		3906.54	12539.7	17036	7016.68	-1390.17		3906.54	13833.6	13689.6	8894.46	-9572.9
	3907.52	43466.5	12111.8	9543.16	-26270.9		3907.52	9896.68	17160	5539.68	-1894.17		3907.52	12410.6	12033.6	6491.46	-9716.9
	3908.49	41214.5	9774.82	7859.16	-26254.9		3908.49	7484.68	17675	4472.68	-1966.17		3908.49	11853.6	10329.6	4449.46	-9869.9
	3909.47	40228.5	9203.82	6638.16	-26303.9		3909.47	6383.68	18255	5909.68	-1088.17		3909.47	11412.6	9000.57	2960.46	-9197.9
	3910.45	41450.5	10209.8	5800.16	-25860.9		3910.45	6965.68	19066	8910.68	-420.174		3910.45	12094.6	8841.57	3084.46	-8861.9
	3911.43	45241.5	12650.8	6540.16	-23239.9		3911.43	9042.68	21611	12309.7	2664.83		3911.43	15208.6	10578.6	5742.46	-7406.9
	3912.4	47764.5	14368.8	5718.16	-21500.9		3912.4	8842.68	23601	13505.7	3650.83		3912.4	16491.6	11290.6	7374.46	-7278.9
	3913.38	48780.5	15306.8	4988.16	-19887.9		3913.38	9371.68	24120	13228.7	4237.83		3913.38	17325.6	11984.6	8598.46	-7038.9
	3914.36	48689.5	14265.8	4392.16	-19775.9		3914.36	8991.68	23190	12528.7	4510.83		3914.36	16677.6	12483.6	9099.46	-7337.9
	3915.34	48839.5	13725.8	4716.16	-19466.9		3915.34	9108.68	21456	12484.7	3777.83		3915.34	16130.6	13459.6	9352.46	-8002.9
	3916.31	48735.5	12502.8	5260.16	-20157.9		3916.31	9212.68	20002	11324.7	2718.83		3916.31	15569.6	13920.6	8515.46	-9139.9
	3917.29	47607.5	10774.8	5830.16	-20727.9		3917.29	8548.68	18459	9982.68	2137.83		3917.29	15069.6	13864.6	8688.46	-10488.9
	3918.27	48156.5	10585.8	7334.16	-20068.9		3918.27	8855.68	18508	9434.68	3358.83		3918.27	15498.6	13849.6	8344.46	-9684.9
	3919.25	47950.5	11717.8	8199.16	-19294.9		3919.25	8296.68	19434	8208.68	3732.83		3919.25	16791.6	13873.6	8353.46	-8513.9
	3920.22	48379.5	12538.8	9300.16	-18380.9		3920.22	9333.68	20695	8218.68	4315.83		3920.22	18940.6	13774.6	9280.46	-7761.9
	3921.2	48395.5	12449.8	10182.2	-18362.9		3921.2	9922.68	20844	7554.68	5237.83		3921.2	20111.6	13710.6	9810.46	-7614.9
	3922.18	49247.5	12784.8	10442.2	-17785.9		3922.18	10528.7	20783	6855.68	7439.83		3922.18	21311.6	14918.6	12011.5	-7199.9
	3923.16	49849.5	13111.8	11637.2	-16792.9		3923.16	12213.7	20706	6155.68	8823.83		3923.16	22739.6	15869.6	14347.5	-6043.9
	3924.13	49721.5	13021.8	12364.2	-16419.9		3924.13	12382.7	20547	4789.68	9737.83		3924.13	23947.6	16433.6	15573.5	-4897.9
	3925.11	48394.5	13441.8	12957.2	-15268.9		3925.11	12732.7	20161	5038.68	10341.8		3925.11	23668.6	17015.6	15789.5	-4454.9
	3926.09	47041.5	14738.8	12515.2	-14446.9		3926.09	12932.7	19398	4796.68	9999.83		3926.09	23252.6	17086.6	14996.5	-5001.9
	3927.07	44877.5	14826.8	11400.2	-14527.9		3927.07	11966.7	18134	4350.68	8095.83		3927.07	21653.6	16122.6	12460.5	-6626.9
	3928.04	43800.5	14767.8	10648.2	-15348.9		3928.04	11979.7	16901	4232.68	7536.83		3928.04	21237.6	15254.6	10250.5	-7416.9
	3929.02	43234.5	14857.8	10454.2	-16243.9		3929.02	11743.7	16500	4003.68	6686.83		3929.02	20411.6	14085.6	7619.46	-8217.9
	3930	43659.5	14815.8	11552.2	-17017.9		3930	11901.7	16475	3402.68	6798.83		3930	20026.6	13538.6	6350.46	-7955.9
	3930.98	44423.5	15893.8	13231.2	-17525.9		3930.98	11930.7	17649	4305.68	7487.83		3930.98	20210.6	12945.6	7360.46	-7273.9
	3931.95	46143.5	17328.8	14686.2	-17450.9		3931.95	12429.7	19665	6345.68	7827.83		3931.95	21043.6	12333.6	8864.46	-7140.9
	3932.93	47962.5	19059.8	14983.2	-18106.9		3932.93	12473.7	21636	8520.68	8025.83		3932.93	22846.6	12996.6	9724.46	-7412.9
	3933.91	49782.5	19935.8	14877.2	-18111.9		3933.91	12541.7	23227	9972.68	6689.83		3933.91	23818.6	12643.6	10925.5	-8348.9
	3934.89	51295.5	20264.8	14586.2	-17094.9		3934.89	12599.7	24299	10478.7	5770.83		3934.89	23881.6	12885.6	12130.5	-9876.9
	3935.86	52049.5	19719.8	13739.2	-17191.9		3935.86	12284.7	23795	9338.68	4105.83		3935.86	22488.6	12878.6	13009.5	-11751.9
	3936.84	52498.5	19298.8	13881.2	-17438.9		3936.84	11822.7	22538	8075.68	3573.83		3936.84	21709.6	12186.6	12754.5	-13013.9
	3937.82	51732.5	18599.8	13343.2	-17872.9		3937.82	10410.7	20707	6643.68	2439.83		3937.82	20931.6	10351.6	11134.5	-13238.9
	3938.8	50760.5	19209.8	12895.2	-18289.9		3938.8	10506.7	19503	6088.68	1040.83		3938.8	20705.6	9556.57	10299.5	-13061.9
	3939.77	49064.5	19295.8	11287.2	-20438.9		3939.77	10611.7	17953	5462.68	-936.174		3939.77	20339.6	9204.57	9729.46	-13253.9
	3940.75	48923.5	19243.8	11145.2	-21482.9		3940.75	11303.7	18200	6303.68	-676.174		3940.75	20786.6	10854.6	11734.5	-12665.9
	3941.73	48017.5	18200.8	11074.2	-21887.9		3941.73	10771.7	17503	6686.68	89.8262		3941.73	20768.6	11835.6	12917.5	-11794.9

## Sheet: Fig. 3. UV-Vis and EPR spectra
Fig. 3a Syn-CSK				Fig. 3b Phaeo-CSK				Fig. 3c Syn-CSK					Fig. 3d Syn-CSK					Fig. 3e Phaeo-CSK					Fig. 3.d Syn-CSK
Wavelength (nm)	Air oxidized	Dithionite		Wavelength (nm)	Air oxidized	Dithionite		Wavelength (nm)	Air oxidized	Dithionite			Field (G)	Air oxidized	Dithionite			Field (G)	Air oxidized	Dithionite			Field (G)	Air oxidized	Dithionite
750	-0.062508	-0.0027079		750	-0.130256	-0.0237388		750	-0.0752972	-0.0239665			2941.73	-12609.2	-27722.7			2941.73	26632.8	110984			2941.73	-15541.4	-28986.5
749.5	-0.0621471	-0.0024783		749.5	-0.129759	-0.0239362		749.5	-0.0754498	-0.0239424			2942.71	-13136.2	-25812.7			2942.71	27501.8	109865			2942.71	-14954.4	-27275.5
749	-0.0619478	-0.0024241		749	-0.129425	-0.0238696		749	-0.0748235	-0.0237683			2943.69	-13374.2	-25703.7			2943.69	27984.8	109610			2943.69	-15521.4	-25236.5
748.5	-0.0617106	-0.0023214		748.5	-0.128656	-0.0236948		748.5	-0.0744918	-0.023665			2944.66	-15023.2	-25599.7			2944.66	28038.8	109953			2944.66	-16414.4	-23955.5
748	-0.0614468	-0.0021919		748	-0.128508	-0.0237701		748	-0.0741777	-0.023446			2945.64	-17077.2	-25793.7			2945.64	27165.8	110097			2945.64	-18040.4	-23310.5
747.5	-0.0612265	-0.0022193		747.5	-0.127613	-0.023675		747.5	-0.073923	-0.023354			2946.62	-19641.2	-25508.7			2946.62	26228.8	110190			2946.62	-19973.4	-23647.5
747	-0.0608725	-0.001885		747	-0.127485	-0.0238458		747	-0.0737319	-0.0234226			2947.59	-20738.2	-23827.7			2947.59	26169.8	110131			2947.59	-20307.4	-24102.5
746.5	-0.0599539	-0.0012715		746.5	-0.126648	-0.0236739		746.5	-0.0732589	-0.0233299			2948.57	-20415.2	-21863.7			2948.57	25513.8	110174			2948.57	-20185.4	-23333.5
746	-0.0598893	-0.0012055		746	-0.125697	-0.023461		746	-0.0728347	-0.0232682			2949.55	-19662.2	-19489.7			2949.55	25038.8	109491			2949.55	-19337.4	-24145.5
745.5	-0.0598764	-0.0012884		745.5	-0.125359	-0.0235764		745.5	-0.0724108	-0.023041			2950.53	-19625.2	-19001.7			2950.53	25129.8	109556			2950.53	-19544.4	-26106.5
745	-0.0594319	-0.001121		745	-0.125004	-0.023578		745	-0.07198	-0.0228404			2951.51	-19006.2	-18531.7			2951.51	25953.8	110375			2951.51	-18865.4	-27511.5
744.5	-0.0592104	-0.0010303		744.5	-0.124225	-0.0235204		744.5	-0.0717424	-0.0229184			2952.48	-18807.2	-18429.7			2952.48	27884.8	109613			2952.48	-18167.4	-28446.5
744	-0.0587262	-0.0007557		744	-0.12411	-0.0237514		744	-0.0713692	-0.0226203			2953.46	-17140.2	-18131.7			2953.46	28723.8	107169			2953.46	-17113.4	-28073.5
743.5	-0.0590954	-0.0008395		743.5	-0.123217	-0.0235181		743.5	-0.0709324	-0.0225612			2954.44	-15807.2	-19321.7			2954.44	28853.8	106297			2954.44	-16946.4	-28182.5
743	-0.0585664	-0.0005351		743	-0.123098	-0.0236428		743	-0.0706309	-0.0223762			2955.42	-14607.2	-20878.7			2955.42	29174.8	106379			2955.42	-17568.4	-29244.5
742.5	-0.058001	-0.0004741		742.5	-0.1226	-0.0237944		742.5	-0.070676	-0.0225091			2956.39	-12924.2	-21315.7			2956.39	28334.8	106809			2956.39	-16997.4	-29113.5
742	-0.057883	-0.0003357		742	-0.122023	-0.0236137		742	-0.0703903	-0.0223868			2957.37	-10504.2	-20500.7			2957.37	27859.8	106021			2957.37	-16355.4	-27606.5
741.5	-0.0575496	-0.0003528		741.5	-0.121365	-0.0233677		741.5	-0.069818	-0.0220409			2958.35	-9235.18	-20064.7			2958.35	27572.8	105836			2958.35	-16813.4	-26058.5
741	-0.0569935	-0.0002404		741	-0.120561	-0.0228388		741	-0.0697149	-0.0222087			2959.33	-7841.18	-19785.7			2959.33	28164.8	106087			2959.33	-17185.4	-24444.5
740.5	-0.0566293	7.57e-05		740.5	-0.120354	-0.0229037		740.5	-0.0692456	-0.0219233			2960.3	-6595.18	-19476.7			2960.3	28745.8	106119			2960.3	-16615.4	-23058.5
740	-0.0564865	0.0001977		740	-0.119556	-0.0225582		740	-0.0690155	-0.0218483			2961.28	-6444.18	-20085.7			2961.28	27886.8	106089			2961.28	-15535.4	-22599.5
739.5	-0.0560728	0.0005345		739.5	-0.118731	-0.0224791		739.5	-0.0687457	-0.0215149			2962.26	-7002.18	-21476.7			2962.26	26728.8	106556			2962.26	-15675.4	-22660.5
739	-0.0560135	0.0003195		739	-0.117925	-0.0222335		739	-0.0684191	-0.021372			2963.24	-8126.18	-22324.7			2963.24	26108.8	107110			2963.24	-15626.4	-23783.5
738.5	-0.0553037	0.0007001		738.5	-0.117418	-0.0218883		738.5	-0.0682323	-0.021524			2964.21	-9052.18	-23406.7			2964.21	25929.8	107736			2964.21	-15322.4	-23718.5
738	-0.0550409	0.0008437		738	-0.117012	-0.0217699		738	-0.0678534	-0.0212365			2965.19	-9037.18	-23557.7			2965.19	25481.8	107594			2965.19	-14809.4	-46345.7
737.5	-0.0549133	0.0009973		737.5	-0.116067	-0.0218738		737.5	-0.0674391	-0.0210075			2966.17	-9832.18	-24122.7			2966.17	25201.8	106836			2966.17	-15231.4	-21737.5
737	-0.0546501	0.0010722		737	-0.115135	-0.0214447		737	-0.0671435	-0.0209817			2967.15	-9798.18	-24795.7			2967.15	25030.8	106283			2967.15	-14734.4	-20542.5
736.5	-0.0543949	0.0013687		736.5	-0.114416	-0.0214414		736.5	-0.0668299	-0.0208236			2968.12	-10664.2	-25939.7			2968.12	23955.8	105547			2968.12	-14450.4	-19173.5
736	-0.054388	0.0011183		736	-0.113948	-0.0212667		736	-0.0663931	-0.0206578			2969.1	-10204.2	-26172.7			2969.1	23015.8	104950			2969.1	-15181.4	-17009.5
735.5	-0.0537082	0.001605		735.5	-0.113357	-0.0210848		735.5	-0.0665301	-0.0208676			2970.08	-9778.18	-26583.7			2970.08	22099.8	104044			2970.08	-17348.4	-16159.5
735	-0.0533382	0.0015797		735	-0.112771	-0.020965		735	-0.0658472	-0.0204603			2971.06	-8254.18	-25416.7			2971.06	21365.8	102286			2971.06	-17677.4	-14820.5
734.5	-0.0528327	0.0015521		734.5	-0.11204	-0.0208049		734.5	-0.0656246	-0.0201524			2972.03	-8138.18	-24340.7			2972.03	20143.8	101171			2972.03	-18641.4	-16091.5
734	-0.052572	0.0017844		734	-0.111516	-0.0206038		734	-0.0652419	-0.0202451			2973.01	-8843.18	-25080.7			2973.01	19342.8	100989			2973.01	-20815.4	-19408.5
733.5	-0.0523691	0.0017577		733.5	-0.110745	-0.0202477		733.5	-0.0646046	-0.0198816			2973.99	-9908.18	-25773.7			2973.99	19447.8	100442			2973.99	-21843.4	-19987.5
733	-0.0518447	0.0020451		733	-0.11021	-0.0207226		733	-0.0642552	-0.0198613			2974.97	-12032.2	-26703.7			2974.97	19248.8	99781.1			2974.97	-22783.4	-21187.5
732.5	-0.0513061	0.0023858		732.5	-0.109495	-0.0205659		732.5	-0.0640054	-0.0196628			2975.94	-14697.2	-27863.7			2975.94	18083.8	99733.1			2975.94	-23370.4	-21720.5
732	-0.0512829	0.0021565		732	-0.109132	-0.0203921		732	-0.0638518	-0.0195372			2976.92	-15530.2	-28393.7			2976.92	17082.8	100491			2976.92	-23240.4	-23420.5
731.5	-0.0508071	0.0023055		731.5	-0.108083	-0.0203312		731.5	-0.0636385	-0.0195437			2977.9	-15953.2	-28811.7			2977.9	17063.8	101415			2977.9	-23249.4	-25272.5
731	-0.0504854	0.0025636		731	-0.107744	-0.0201696		731	-0.0631169	-0.0194493			2978.88	-15934.2	-28097.7			2978.88	17303.8	102342			2978.88	-22515.4	-26089.5
730.5	-0.0502124	0.0027386		730.5	-0.106964	-0.0199087		730.5	-0.0627635	-0.0194811			2979.85	-16611.2	-29101.7			2979.85	17159.8	103337			2979.85	-22616.4	-27213.5
730	-0.0499739	0.002741		730	-0.106463	-0.0197568		730	-0.0625503	-0.0193054			2980.83	-17041.2	-30440.7			2980.83	16955.8	103119			2980.83	-23716.4	-28586.5
729.5	-0.0495069	0.0030157		729.5	-0.105795	-0.0196205		729.5	-0.0619366	-0.0190193			2981.81	-18550.2	-32116.7			2981.81	16311.8	103567			2981.81	-25273.4	-30724.5
729	-0.049216	0.0030516		729	-0.10473	-0.0193528		729	-0.0618865	-0.0189359			2982.79	-19461.2	-33217.7			2982.79	15763.8	102952			2982.79	-26372.4	-32865.5
728.5	-0.0489059	0.0030955		728.5	-0.104231	-0.019681		728.5	-0.0612717	-0.0189531			2983.76	-20010.2	-33287.7			2983.76	16387.8	102429			2983.76	-27334.4	-33844.5
728	-0.0485838	0.0032706		728	-0.10366	-0.0195823		728	-0.0610843	-0.0186853			2984.74	-19520.2	-33139.7			2984.74	17373.8	101879			2984.74	-27551.4	-33718.5
727.5	-0.0481125	0.0033464		727.5	-0.103169	-0.0193739		727.5	-0.060636	-0.018741			2985.72	-19214.2	-32379.7			2985.72	17663.8	102207			2985.72	-28202.4	-33149.5
727	-0.047651	0.0036975		727	-0.102339	-0.0192841		727	-0.0601872	-0.0185309			2986.7	-18952.2	-30782.7			2986.7	17372.8	102312			2986.7	-28283.4	-31478.5
726.5	-0.0474481	0.0037033		726.5	-0.101599	-0.0190717		726.5	-0.0597155	-0.0182147			2987.67	-19231.2	-29657.7			2987.67	17407.8	102111			2987.67	-29507.4	-30670.5
726	-0.0473145	0.0038436		726	-0.10076	-0.0189923		726	-0.0595103	-0.0181595			2988.65	-19515.2	-29167.7			2988.65	17394.8	101816			2988.65	-29684.4	-30143.5
725.5	-0.0469151	0.0039025		725.5	-0.0998721	-0.0189528		725.5	-0.0591284	-0.0181053			2989.63	-19098.2	-28333.7			2989.63	17269.8	102524			2989.63	-29727.4	-28852.5
725	-0.0464617	0.0041504		725	-0.0992908	-0.018784		725	-0.058629	-0.0179089			2990.61	-19189.2	-28955.7			2990.61	16594.8	101410			2990.61	-30055.4	-28795.5
724.5	-0.0460433	0.0043159		724.5	-0.0984526	-0.0184415		724.5	-0.0583848	-0.0177833			2991.58	-20085.2	-30001.7			2991.58	16191.8	99053.1			2991.58	-31589.4	-29095.5
724	-0.0456269	0.0045012		724	-0.0978918	-0.0184201		724	-0.0580056	-0.0176515			2992.56	-20202.2	-30883.7			2992.56	15478.8	97335.1			2992.56	-32756.4	-29584.5
723.5	-0.0454633	0.0045185		723.5	-0.0970735	-0.0181545		723.5	-0.0576864	-0.0177761			2993.54	-17925.2	-29550.7			2993.54	15066.8	96226.1			2993.54	-32437.4	-28553.5
723	-0.0451461	0.0044674		723	-0.0962787	-0.0180308		723	-0.0570998	-0.0173954			2994.52	-15684.2	-28124.7			2994.52	13806.8	94960.1			2994.52	-31585.4	-26845.5
722.5	-0.0447408	0.0046079		722.5	-0.0960239	-0.018138		722.5	-0.0570148	-0.0173915			2995.49	-15091.2	-27505.7			2995.49	12850.8	93040.1			2995.49	-31249.4	-27266.5
722	-0.0442015	0.005037		722	-0.0950339	-0.0179281		722	-0.0568533	-0.0174265			2996.47	-14829.2	-27250.7			2996.47	12723.8	91529.1			2996.47	-31231.4	-26932.5
721.5	-0.0438203	0.0049763		721.5	-0.0942808	-0.0178023		721.5	-0.0563602	-0.0172299			2997.45	-14202.2	-27327.7			2997.45	13051.8	90245.1			2997.45	-31758.4	-26579.5
721	-0.0435826	0.0049429		721	-0.0937298	-0.0178861		721	-0.0559381	-0.0171803			2998.43	-13409.2	-28050.7			2998.43	14293.8	88769.1			2998.43	-32074.4	-25736.5
720.5	-0.0431849	0.0052191		720.5	-0.0928544	-0.0176336		720.5	-0.0555101	-0.0168975			2999.4	-12182.2	-27274.7			2999.4	14104.8	87422.1			2999.4	-31073.4	-24264.5
720	-0.0429764	0.005097		720	-0.0922023	-0.0177753		720	-0.0551369	-0.0169308			3000.38	-11656.2	-25747.7			3000.38	12921.8	86163.1			3000.38	-29596.4	-23248.5
719.5	-0.0425015	0.0053761		719.5	-0.0913348	-0.0175893		719.5	-0.0545732	-0.0166429			3001.36	-12604.2	-23266.7			3001.36	12508.8	85555.1			3001.36	-27613.4	-22043.5
719	-0.0422018	0.0055379		719	-0.0907524	-0.0174164		719	-0.0545263	-0.0168695			3002.34	-14272.2	-23949.7			3002.34	11924.8	85887.1			3002.34	-25322.4	-21839.5
718.5	-0.0417958	0.0056645		718.5	-0.0898805	-0.0172844		718.5	-0.0539247	-0.0162218			3003.31	-15395.2	-24810.7			3003.31	11951.8	87053.1			3003.31	-22715.4	-23815.5
718	-0.0418632	0.0055469		718	-0.0890203	-0.0172946		718	-0.0537754	-0.0162716			3004.29	-15954.2	-24476.7			3004.29	12092.8	87893.1			3004.29	-20262.4	-24495.5
717.5	-0.0413125	0.0056451		717.5	-0.0884343	-0.0169912		717.5	-0.0531655	-0.0161911			3005.27	-15314.2	-23345.7			3005.27	12620.8	87806.1			3005.27	-17803.4	-23306.5
717	-0.0409414	0.0058899		717	-0.0874341	-0.0169275		717	-0.0529606	-0.0161775			3006.25	-15758.2	-23113.7			3006.25	12409.8	87364.1			3006.25	-17174.4	-24662.5
716.5	-0.0404763	0.0060681		716.5	-0.0867638	-0.0165972		716.5	-0.0524255	-0.0160722			3007.22	-16635.2	-24068.7			3007.22	12346.8	86662.1			3007.22	-18083.4	-27130.5
716	-0.040273	0.0061635		716	-0.0860033	-0.0167012		716	-0.0519287	-0.0158528			3008.2	-16956.2	-24794.7			3008.2	12227.8	85729.1			3008.2	-18700.4	-27914.5
715.5	-0.0397354	0.0064436		715.5	-0.0854368	-0.0169186		715.5	-0.051579	-0.0157953			3009.18	-15953.2	-24438.7			3009.18	11999.8	85270.1			3009.18	-18222.4	-26981.5
715	-0.039156	0.0065169		715	-0.0844296	-0.0163718		715	-0.0511226	-0.0157218			3010.16	-16246.2	-24127.7			3010.16	11172.8	85207.1			3010.16	-18241.4	-26166.5
714.5	-0.0387697	0.0067297		714.5	-0.0834757	-0.0162164		714.5	-0.0505055	-0.0153529			3011.13	-15259.2	-23677.7			3011.13	10938.8	85957.1			3011.13	-17582.4	-24974.5
714	-0.0387613	0.0067678		714	-0.0828814	-0.0162372		714	-0.0504253	-0.0154859			3012.11	-14641.2	-23308.7			3012.11	10490.8	86828.1			3012.11	-17543.4	-25580.5
713.5	-0.0383371	0.0070519		713.5	-0.0820421	-0.0160414		713.5	-0.049984	-0.0152051			3013.09	-13656.2	-22362.7			3013.09	10027.8	86582.1			3013.09	-17523.4	-26843.5
713	-0.0382266	0.0069681		713	-0.0810333	-0.0158418		713	-0.0498633	-0.0151621			3014.07	-12724.2	-21759.7			3014.07	9986.76	85633.1			3014.07	-17581.4	-28335.5
712.5	-0.0376155	0.0068653		712.5	-0.0806167	-0.0158828		712.5	-0.0493201	-0.0150601			3015.04	-11828.2	-20994.7			3015.04	10249.8	85100.1			3015.04	-18506.4	-28979.5
712	-0.0371804	0.006966		712	-0.0794592	-0.0157806		712	-0.0486333	-0.0147672			3016.02	-10493.2	-21272.7			3016.02	10410.8	84402.1			3016.02	-18853.4	-28840.5
711.5	-0.0368176	0.0072451		711.5	-0.0787895	-0.0157691		711.5	-0.0482886	-0.0146309			3017	-9357.18	-21712.7			3017	9723.76	84590.1			3017	-18252.4	-28169.5
711	-0.0365707	0.0073609		711	-0.077634	-0.0151119		711	-0.0481457	-0.0146529			3017.98	-9093.18	-22574.7			3017.98	9534.76	84772.1			3017.98	-18318.4	-27778.5
710.5	-0.0361278	0.0075519		710.5	-0.0769295	-0.0151612		710.5	-0.0475565	-0.0144721			3018.95	-9366.18	-23222.7			3018.95	10171.8	84541.1			3018.95	-19145.4	-28358.5
710	-0.0357742	0.0076219		710	-0.0764903	-0.0152992		710	-0.0471301	-0.0144286			3019.93	-10900.2	-24168.7			3019.93	10641.8	85358.1			3019.93	-20119.4	-28819.5
709.5	-0.0354721	0.0076117		709.5	-0.0752781	-0.015028		709.5	-0.0467213	-0.0142026			3020.91	-11803.2	-24463.7			3020.91	11193.8	86240.1			3020.91	-19215.4	-28223.5
709	-0.0351267	0.0079252		709	-0.0744259	-0.0148417		709	-0.0464508	-0.014023			3021.89	-11383.2	-23801.7			3021.89	10442.8	86862.1			3021.89	-17955.4	-27721.5
708.5	-0.0347866	0.0079816		708.5	-0.0735926	-0.0149802		708.5	-0.0458319	-0.0138577			3022.86	-10585.2	-22993.7			3022.86	9687.76	88085.1			3022.86	-17983.4	-27620.5
708	-0.0346704	0.0079601		708	-0.0725676	-0.0145984		708	-0.0454284	-0.0137128			3023.84	-11123.2	-21789.7			3023.84	8690.76	89177.1			3023.84	-17154.4	-26938.5
707.5	-0.0340395	0.0081158		707.5	-0.0719521	-0.0147938		707.5	-0.0452323	-0.0135853			3024.82	-11460.2	-20808.7			3024.82	7960.76	89369.1			3024.82	-15711.4	-26307.5
707	-0.033529	0.0083911		707	-0.0710631	-0.0145259		707	-0.044662	-0.0134273			3025.8	-10963.2	-21128.7			3025.8	8237.76	88802.1			3025.8	-16054.4	-25990.5
706.5	-0.033301	0.0084984		706.5	-0.0700434	-0.0144089		706.5	-0.0443246	-0.0133917			3026.77	-10617.2	-20582.7			3026.77	8482.76	88278.1			3026.77	-16937.4	-26351.5
706	-0.0330904	0.0084844		706	-0.069025	-0.0142242		706	-0.0439779	-0.0134365			3027.75	-10869.2	-19885.7			3027.75	9408.76	87181.1			3027.75	-16658.4	-25184.5
705.5	-0.0328189	0.0085255		705.5	-0.0680746	-0.0141739		705.5	-0.0437877	-0.0133448			3028.73	-10265.2	-18631.7			3028.73	10484.8	85795.1			3028.73	-15837.4	-24306.5
705	-0.0322227	0.0085341		705	-0.0675363	-0.0139689		705	-0.0431404	-0.0130944			3029.71	-10440.2	-17875.7			3029.71	11648.8	84482.1			3029.71	-15857.4	-23970.5
704.5	-0.0317785	0.0088764		704.5	-0.0661165	-0.013721		704.5	-0.0425946	-0.0130393			3030.68	-11467.2	-18560.7			3030.68	12308.8	84174.1			3030.68	-16751.4	-25791.5
704	-0.0312136	0.0091484		704	-0.0652706	-0.0137566		704	-0.0422798	-0.0129141			3031.66	-13816.2	-19964.7			3031.66	12624.8	83639.1			3031.66	-18562.4	-28280.5
703.5	-0.0308944	0.0091516		703.5	-0.0644695	-0.0134757		703.5	-0.0419371	-0.0127883			3032.64	-15017.2	-19383.7			3032.64	11287.8	82636.1			3032.64	-20197.4	-29700.5
703	-0.0304511	0.0092138		703	-0.0635257	-0.0134958		703	-0.0412424	-0.0123552			3033.62	-15339.2	-20202.7			3033.62	9461.76	81725.1			3033.62	-22864.4	-30287.5
702.5	-0.0300109	0.0095506		702.5	-0.0628167	-0.0133723		702.5	-0.0409754	-0.0123559			3034.59	-15462.2	-21126.7			3034.59	7930.76	81159.1			3034.59	-25102.4	-30691.5
702	-0.029901	0.009378		702	-0.0618028	-0.0131767		702	-0.0401747	-0.0122352			3035.57	-14998.2	-20536.7			3035.57	6735.76	80752.1			3035.57	-26486.4	-30125.5
701.5	-0.0293509	0.0094938		701.5	-0.0608047	-0.0129786		701.5	-0.0400437	-0.0122399			3036.55	-14942.2	-21598.7			3036.55	6882.76	80361.1			3036.55	-27578.4	-29969.5
701	-0.029255	0.0096659		701	-0.060081	-0.0128169		701	-0.0392324	-0.0117886			3037.53	-15449.2	-23191.7			3037.53	7755.76	80525.1			3037.53	-28531.4	-31000.5
700.5	-0.0287345	0.0096295		700.5	-0.0593369	-0.0129119		700.5	-0.0390945	-0.0119388			3038.5	-15341.2	-22779.7			3038.5	7405.76	80374.1			3038.5	-28205.4	-30753.5
700	-0.0286183	0.0095682		700	-0.0584234	-0.0127637		700	-0.0388369	-0.0116734			3039.48	-13065.2	-21187.7			3039.48	6138.76	80237.1			3039.48	-26647.4	-28040.5
699.5	-0.0280988	0.0098568		699.5	-0.0575528	-0.012938		699.5	-0.0386291	-0.0117661			3040.46	-10955.2	-19500.7			3040.46	4945.76	78138.1			3040.46	-25085.4	-26718.5
699	-0.0275325	0.0101103		699	-0.0566416	-0.0127699		699	-0.0377646	-0.0114054			3041.44	-10438.2	-18577.7			3041.44	4401.76	76422.1			3041.44	-24296.4	-26436.5
698.5	-0.0272722	0.0100755		698.5	-0.0554429	-0.0122708		698.5	-0.0373963	-0.0114345			3042.41	-9623.18	-18611.7			3042.41	3064.76	75626.1			3042.41	-23372.4	-26322.5
698	-0.0268491	0.0103313		698	-0.0545867	-0.0122803		698	-0.0369962	-0.011154			3043.39	-8480.18	-18855.7			3043.39	2340.76	75718.1			3043.39	-22352.4	-25661.5
697.5	-0.0265394	0.0101647		697.5	-0.0535994	-0.012075		697.5	-0.0365617	-0.0110991			3044.37	-7877.18	-18499.7			3044.37	2180.76	75661.1			3044.37	-21284.4	-25993.5
697	-0.0260027	0.0105327		697	-0.0528297	-0.011935		697	-0.0360797	-0.0109075			3045.35	-7097.18	-17561.7			3045.35	2722.76	75961.1			3045.35	-20451.4	-25637.5
696.5	-0.0254993	0.0108356		696.5	-0.0518672	-0.0119124		696.5	-0.0357149	-0.0108526			3046.32	-8254.18	-17479.7			3046.32	3184.76	77182.1			3046.32	-21195.4	-25971.5
696	-0.0253814	0.0108088		696	-0.0507382	-0.011885		696	-0.0350958	-0.0104053			3047.3	-9826.18	-18072.7			3047.3	2571.76	78209.1			3047.3	-20395.4	-26020.5
695.5	-0.0248846	0.0107495		695.5	-0.0500141	-0.0115806		695.5	-0.034628	-0.0103952			3048.28	-11184.2	-18162.7			3048.28	1326.76	78862.1			3048.28	-20462.4	-26133.5
695	-0.0245207	0.0107494		695	-0.0489261	-0.011811		695	-0.0342392	-0.0105268			3049.26	-12827.2	-18965.7			3049.26	814.759	78644.1			3049.26	-21090.4	-26116.5
694.5	-0.0243839	0.0108045		694.5	-0.0480666	-0.0114836		694.5	-0.0339172	-0.0102398			3050.23	-13905.2	-20236.7			3050.23	734.759	78666.1			3050.23	-21153.4	-26285.5
694	-0.0240387	0.0109905		694	-0.0468089	-0.0111745		694	-0.033546	-0.0103762			3051.21	-14363.2	-21074.7			3051.21	1048.76	77736.1			3051.21	-20770.4	-25933.5
693.5	-0.0234918	0.0111682		693.5	-0.0461619	-0.0112712		693.5	-0.0328174	-0.0101359			3052.19	-13809.2	-21561.7			3052.19	1154.76	77014.1			3052.19	-20750.4	-25686.5
693	-0.0229819	0.0113144		693	-0.0451153	-0.0110872		693	-0.0324669	-0.0099627			3053.17	-12972.2	-21371.7			3053.17	2367.76	77182.1			3053.17	-20414.4	-24676.5
692.5	-0.0228058	0.0112369		692.5	-0.0442537	-0.0110762		692.5	-0.0321573	-0.0097736			3054.14	-13092.2	-21430.7			3054.14	4539.76	77357.1			3054.14	-20011.4	-23736.5
692	-0.0224201	0.0115586		692	-0.0434647	-0.0109674		692	-0.0317046	-0.0098374			3055.12	-13503.2	-20643.7			3055.12	6623.76	78121.1			3055.12	-20043.4	-23833.5
691.5	-0.0217963	0.0116397		691.5	-0.042371	-0.0107974		691.5	-0.0314238	-0.0096902			3056.1	-15304.2	-21985.7			3056.1	8303.76	78553.1			3056.1	-22549.4	-24937.5
691	-0.0218449	0.0113377		691	-0.0413579	-0.0108279		691	-0.0308223	-0.0093177			3057.08	-15687.2	-21196.7			3057.08	8753.76	78037.1			3057.08	-21841.4	-25004.5
690.5	-0.0212765	0.0115414		690.5	-0.0402892	-0.0105238		690.5	-0.0300585	-0.0092207			3058.05	-16222.2	-21374.7			3058.05	8791.76	76705.1			3058.05	-21947.4	-25809.5
690	-0.0210043	0.0115931		690	-0.0393124	-0.0104848		690	-0.0301641	-0.0091083			3059.03	-16574.2	-23662.7			3059.03	8564.76	75848.1			3059.03	-23572.4	-26786.5
689.5	-0.0205689	0.0119093		689.5	-0.0385889	-0.0103161		689.5	-0.0295392	-0.0092116			3060.01	-15149.2	-25386.7			3060.01	8219.76	75461.1			3060.01	-24340.4	-26006.5
689	-0.0200477	0.0119094		689	-0.0377298	-0.0101945		689	-0.0288825	-0.0090604			3060.99	-14793.2	-27282.7			3060.99	8439.76	75210.1			3060.99	-25623.4	-25797.5
688.5	-0.0196958	0.0120471		688.5	-0.0364625	-0.0101063		688.5	-0.028724	-0.0088557			3061.96	-13969.2	-28972.7			3061.96	9164.76	75032.1			3061.96	-26861.4	-26545.5
688	-0.0196412	0.0118784		688	-0.0358667	-0.0100791		688	-0.0281927	-0.0086708			3062.94	-13728.2	-30637.7			3062.94	9735.76	75067.1			3062.94	-27515.4	-28048.5
687.5	-0.019419	0.0119507		687.5	-0.034646	-0.0097611		687.5	-0.0276029	-0.008657			3063.92	-14388.2	-30792.7			3063.92	10766.8	75858.1			3063.92	-27126.4	-29182.5
687	-0.0187605	0.0121891		687	-0.0334285	-0.0094476		687	-0.0269134	-0.0083719			3064.9	-15078.2	-30058.7			3064.9	11570.8	75659.1			3064.9	-27340.4	-30142.5
686.5	-0.0186976	0.0121105		686.5	-0.0323972	-0.0094312		686.5	-0.0269609	-0.0085476			3065.87	-15004.2	-30332.7			3065.87	12330.8	76168.1			3065.87	-27530.4	-30534.5
686	-0.0181778	0.012286		686	-0.0317951	-0.0091555		686	-0.0264592	-0.0084447			3066.85	-16715.2	-32389.7			3066.85	12351.8	76361.1			3066.85	-28890.4	-30819.5
685.5	-0.0176322	0.0125766		685.5	-0.0306541	-0.0093138		685.5	-0.0257021	-0.0083034			3067.83	-16542.2	-31497.7			3067.83	12293.8	75546.1			3067.83	-27484.4	-29436.5
685	-0.0173472	0.0124915		685	-0.0299016	-0.0092553		685	-0.0251427	-0.0078512			3068.81	-14072.2	-29546.7			3068.81	12082.8	76477.1			3068.81	-23865.4	-26000.5
684.5	-0.0168225	0.0126668		684.5	-0.0287726	-0.0088279		684.5	-0.0247431	-0.0078033			3069.78	-13493.2	-29073.7			3069.78	12149.8	77315.1			3069.78	-22446.4	-24459.5
684	-0.0164769	0.0127866		684	-0.0279381	-0.0085712		684	-0.0242509	-0.0079055			3070.76	-13649.2	-29303.7			3070.76	11789.8	77512.1			3070.76	-20890.4	-23227.5
683.5	-0.016099	0.0129933		683.5	-0.0272149	-0.0086462		683.5	-0.023642	-0.0077618			3071.74	-13210.2	-28651.7			3071.74	11760.8	77351.1			3071.74	-20520.4	-23156.5
683	-0.0158146	0.0130882		683	-0.0261481	-0.0085184		683	-0.0233123	-0.0073719			3072.72	-13982.2	-28472.7			3072.72	11277.8	77010.1			3072.72	-20918.4	-23290.5
682.5	-0.0153127	0.0132646		682.5	-0.0253446	-0.0085825		682.5	-0.0230813	-0.0074521			3073.69	-13225.2	-26648.7			3073.69	11234.8	76665.1			3073.69	-20466.4	-22193.5
682	-0.0150997	0.0131454		682	-0.0242994	-0.008411		682	-0.0225987	-0.0073608			3074.67	-12686.2	-24910.7			3074.67	10159.8	76968.1			3074.67	-19197.4	-20746.5
681.5	-0.0146393	0.0134281		681.5	-0.023328	-0.0081246		681.5	-0.0222392	-0.0070943			3075.65	-12602.2	-23523.7			3075.65	9145.76	76949.1			3075.65	-17388.4	-18908.5
681	-0.0145667	0.0131818		681	-0.0224502	-0.0081429		681	-0.0217053	-0.0070959			3076.63	-12079.2	-22479.7			3076.63	8065.76	76810.1			3076.63	-16230.4	-18610.5
680.5	-0.0141682	0.0134244		680.5	-0.0217407	-0.008027		680.5	-0.0212987	-0.0067763			3077.6	-10830.2	-21097.7			3077.6	7343.76	76308.1			3077.6	-15408.4	-18642.5
680	-0.0138568	0.0135983		680	-0.0206868	-0.0078712		680	-0.0208543	-0.0066705			3078.58	-10008.2	-20861.7			3078.58	5670.76	75806.1			3078.58	-15983.4	-19714.5
679.5	-0.0130716	0.0138672		679.5	-0.0195409	-0.0073767		679.5	-0.0206901	-0.0066408			3079.56	-9263.18	-20156.7			3079.56	3462.76	75341.1			3079.56	-16287.4	-19221.5
679	-0.0129209	0.0138533		679	-0.0186324	-0.0075701		679	-0.0200534	-0.006514			3080.54	-8762.18	-19870.7			3080.54	2175.76	75116.1			3080.54	-17306.4	-19108.5
678.5	-0.0127356	0.0138681		678.5	-0.017891	-0.0073831		678.5	-0.0196678	-0.00639			3081.51	-8623.18	-19105.7			3081.51	1283.76	74192.1			3081.51	-18061.4	-19708.5
678	-0.0123419	0.0139708		678	-0.0169812	-0.007409		678	-0.0190709	-0.0062313			3082.49	-9479.18	-17800.7			3082.49	159.759	74397.1			3082.49	-17975.4	-20422.5
677.5	-0.0120513	0.0141509		677.5	-0.0156497	-0.0072703		677.5	-0.0188094	-0.0063398			3083.47	-9722.18	-17693.7			3083.47	308.759	74580.1			3083.47	-17511.4	-21210.5
677	-0.0116834	0.0140457		677	-0.0146019	-0.0068771		677	-0.0182378	-0.0060771			3084.45	-9098.18	-17478.7			3084.45	643.759	73834.1			3084.45	-16332.4	-21000.5
676.5	-0.0110957	0.0141439		676.5	-0.0140673	-0.0067816		676.5	-0.01762	-0.0058653			3085.43	-7836.18	-17158.7			3085.43	395.759	72977.1			3085.43	-15322.4	-20430.5
676	-0.0109312	0.0143074		676	-0.0137559	-0.0068189		676	-0.0172616	-0.0057181			3086.4	-7078.18	-16177.7			3086.4	829.759	72556.1			3086.4	-15686.4	-18837.5
675.5	-0.0106319	0.014228		675.5	-0.0127464	-0.0065971		675.5	-0.0166786	-0.0056614			3087.38	-6357.18	-15644.7			3087.38	1339.76	72826.1			3087.38	-15982.4	-19106.5
675	-0.0103464	0.0143526		675	-0.0118223	-0.0065868		675	-0.0164746	-0.0056063			3088.36	-4283.18	-15040.7			3088.36	1881.76	72846.1			3088.36	-15138.4	-18229.5
674.5	-0.0101777	0.01437		674.5	-0.0112493	-0.0063667		674.5	-0.0159978	-0.0055556			3089.33	-2047.18	-13253.7			3089.33	2518.76	73090.1			3089.33	-14251.4	-17334.5
674	-0.00978047	0.0145019		674	-0.0105309	-0.0062608		674	-0.0155096	-0.0051229			3090.31	-1042.18	-11784.7			3090.31	3590.76	72573.1			3090.31	-14021.4	-16939.5
673.5	-0.00939542	0.0146404		673.5	-0.0092541	-0.0057149		673.5	-0.0154004	-0.0052242			3091.29	-2066.18	-11902.7			3091.29	3980.76	73209.1			3091.29	-15487.4	-17471.5
673	-0.00934025	0.0148567		673	-0.00880638	-0.0059857		673	-0.0150285	-0.0052007			3092.27	-3214.18	-12624.7			3092.27	4602.76	73621.1			3092.27	-16540.4	-17879.5
672.5	-0.00874345	0.0148022		672.5	-0.00769501	-0.0057963		672.5	-0.0146575	-0.0048793			3093.25	-3694.18	-13182.7			3093.25	4983.76	73697.1			3093.25	-17891.4	-17733.5
672	-0.00867155	0.0147267		672	-0.00701563	-0.0055248		672	-0.0142276	-0.0047794			3094.22	-3774.18	-13190.7			3094.22	4849.76	74110.1			3094.22	-18760.4	-16262.5
671.5	-0.00833157	0.0148222		671.5	-0.0062531	-0.0055203		671.5	-0.0134491	-0.0044869			3095.2	-4256.18	-12966.7			3095.2	4892.76	74151.1			3095.2	-19321.4	-14424.5
671	-0.00786986	0.0150732		671	-0.00583583	-0.005505		671	-0.0132373	-0.0046068			3096.18	-6511.18	-14514.7			3096.18	5591.76	73939.1			3096.18	-20501.4	-13412.5
670.5	-0.00775452	0.0149623		670.5	-0.00500691	-0.005314		670.5	-0.0128765	-0.0042648			3097.16	-8089.18	-16227.7			3097.16	5758.76	74601.1			3097.16	-21602.4	-13472.5
670	-0.0076005	0.0149668		670	-0.00403267	-0.0054107		670	-0.0124187	-0.0042053			3098.13	-7671.18	-17282.7			3098.13	6107.76	75435.1			3098.13	-21876.4	-11987.5
669.5	-0.00730024	0.0151704		669.5	-0.00329022	-0.005232		669.5	-0.0121705	-0.0043198			3099.11	-6675.18	-18276.7			3099.11	5757.76	76491.1			3099.11	-21629.4	-10147.5
669	-0.00703158	0.0150957		669	-0.00267979	-0.0047243		669	-0.0118626	-0.0042667			3100.09	-5228.18	-18591.7			3100.09	5394.76	76577.1			3100.09	-21782.4	-8237.47
668.5	-0.00663201	0.0155295		668.5	-0.00195525	-0.0045392		668.5	-0.0112919	-0.00405			3101.07	-4777.18	-19273.7			3101.07	5815.76	75461.1			3101.07	-21939.4	-8779.47
668	-0.00631584	0.0154958		668	-0.00142208	-0.0046447		668	-0.0109566	-0.0038299			3102.04	-5348.18	-21084.7			3102.04	6537.76	75054.1			3102.04	-22953.4	-10307.5
667.5	-0.00583067	0.0155068		667.5	-0.000788497	-0.0044199		667.5	-0.0103813	-0.0036627			3103.02	-6674.18	-23668.7			3103.02	7031.76	74656.1			3103.02	-25088.4	-12739.5
667	-0.00592266	0.0152928		667	0	-0.0043776		667	-0.0101028	-0.003709			3104	-7474.18	-24870.7			3104	7367.76	73741.1			3104	-25051.4	-14148.5
666.5	-0.00544934	0.0157167		666.5	0.000661089	-0.0042212		666.5	-0.00979891	-0.0033734			3104.98	-7424.18	-24343.7			3104.98	6564.76	72764.1			3104.98	-23346.4	-14224.5
666	-0.00527035	0.0156681		666	0.00146276	-0.0037904		666	-0.00944867	-0.0034646			3105.95	-7216.18	-22918.7			3105.95	6794.76	71021.1			3105.95	-22350.4	-13938.5
665.5	-0.00518939	0.0156092		665.5	0.00198941	-0.0039863		665.5	-0.00904291	-0.0034386			3106.93	-6655.18	-21183.7			3106.93	6489.76	68863.1			3106.93	-21217.4	-14118.5
665	-0.00476171	0.0156788		665	0.00259562	-0.0038031		665	-0.00876401	-0.0032357			3107.91	-6753.18	-20993.7			3107.91	5951.76	67076.1			3107.91	-20221.4	-15141.5
664.5	-0.00439525	0.0159623		664.5	0.0028182	-0.0037609		664.5	-0.0085518	-0.0031707			3108.89	-7105.18	-21799.7			3108.89	5674.76	66982.1			3108.89	-19946.4	-16335.5
664	-0.00423879	0.0159868		664	0.00370839	-0.0036253		664	-0.0083628	-0.0031687			3109.86	-4737.18	-21009.7			3109.86	5629.76	66329.1			3109.86	-17497.4	-15577.5
663.5	-0.00403378	0.0160213		663.5	0.00427099	-0.0036064		663.5	-0.00763172	-0.0028132			3110.84	-3073.18	-20179.7			3110.84	5424.76	65877.1			3110.84	-16622.4	-15387.5
663	-0.00393609	0.0158478		663	0.00448845	-0.0036455		663	-0.00749426	-0.002778			3111.82	-2443.18	-19181.7			3111.82	5316.76	65874.1			3111.82	-16367.4	-14562.5
662.5	-0.00396548	0.0158183		662.5	0.00506537	-0.0031959		662.5	-0.00689471	-0.0025118			3112.8	-2417.18	-16978.7			3112.8	6281.76	66783.1			3112.8	-15507.4	-12015.5
662	-0.00367126	0.0158294		662	0.00572876	-0.0032468		662	-0.00668887	-0.0025591			3113.77	-2013.18	-14967.7			3113.77	6909.76	68322.1			3113.77	-15470.4	-10920.5
661.5	-0.00332605	0.0159162		661.5	0.00612122	-0.0033142		661.5	-0.00640349	-0.0022453			3114.75	-1706.18	-13495.7			3114.75	6970.76	68755.1			3114.75	-15216.4	-10190.5
661	-0.00333163	0.0159846		661	0.00667626	-0.002984		661	-0.00610446	-0.0022925			3115.73	-1287.18	-11839.7			3115.73	7189.76	69700.1			3115.73	-13608.4	-8767.47
660.5	-0.0030186	0.0162707		660.5	0.00724192	-0.0027196		660.5	-0.00566422	-0.0021718			3116.71	-779.176	-10834.7			3116.71	7207.76	70885.1			3116.71	-12655.4	-8282.47
660	-0.00292683	0.0162528		660	0.00798437	-0.0026012		660	-0.00537782	-0.0019008			3117.68	-335.176	-10131.7			3117.68	5585.76	71186.1			3117.68	-11760.4	-7807.47
659.5	-0.00247779	0.0165794		659.5	0.00832515	-0.002545		659.5	-0.0051169	-0.0019072			3118.66	239.824	-9768.7			3118.66	4829.76	70842.1			3118.66	-10871.4	-8025.47
659	-0.00200353	0.0167209		659	0.00849899	-0.0025059		659	-0.00450814	-0.0017336			3119.64	1376.82	-9474.7			3119.64	5431.76	71008.1			3119.64	-9909.43	-9182.47
658.5	-0.00201189	0.0164736		658.5	0.0089036	-0.0022445		658.5	-0.00424939	-0.0016705			3120.62	2086.82	-9124.7			3120.62	6401.76	71614.1			3120.62	-8490.43	-9292.47
658	-0.00172407	0.0166839		658	0.00935439	-0.0021733		658	-0.00422845	-0.0016562			3121.59	1311.82	-10241.7			3121.59	7091.76	71230.1			3121.59	-9148.43	-10491.5
657.5	-0.00183941	0.0166859		657.5	0.0097897	-0.0021769		657.5	-0.0035769	-0.0013437			3122.57	891.824	-10662.7			3122.57	7413.76	70535.1			3122.57	-8562.43	-10583.5
657	-0.00185694	0.016704		657	0.0103844	-0.0017694		657	-0.00378548	-0.0014516			3123.55	68.8242	-10678.7			3123.55	7420.76	70182.1			3123.55	-9981.43	-11543.5
656.5	-0.00133135	0.0167341		656.5	0.01073	-0.0016462		656.5	-0.00334353	-0.0011319			3124.53	537.824	-9938.7			3124.53	7423.76	69990.1			3124.53	-10957.4	-12302.5
656	-0.00143566	0.0166881		656	0.0111853	-0.0015682		656	-0.00309228	-0.001113			3125.5	-494.176	-10486.7			3125.5	8104.76	70646.1			3125.5	-12679.4	-14472.5
655.5	-0.00106048	0.0168628		655.5	0.0113424	-0.0014201		655.5	-0.00265306	-0.0008372			3126.48	-1281.18	-10218.7			3126.48	7983.76	71110.1			3126.48	-14096.4	-16827.5
655	-0.000930854	0.0170507		655	0.0114608	-0.0014062		655	-0.00253598	-0.0007602			3127.46	-2548.18	-10555.7			3127.46	7821.76	70340.1			3127.46	-15622.4	-19246.5
654.5	-0.000880559	0.0168158		654.5	0.0120724	-0.0011739		654.5	-0.00194701	-0.0008971			3128.44	-3862.18	-12051.7			3128.44	7604.76	69425.1			3128.44	-17417.4	-20714.5
654	-0.000850359	0.0169876		654	0.0122652	-0.0010845		654	-0.00170954	-0.0004541			3129.41	-4434.18	-13913.7			3129.41	7632.76	69229.1			3129.41	-17919.4	-21309.5
653.5	-0.000818649	0.0168988		653.5	0.012519	-0.0008687		653.5	-0.00138536	-0.0003217			3130.39	-3983.18	-15637.7			3130.39	6779.76	68043.1			3130.39	-18008.4	-21101.5
653	-0.000591105	0.0168996		653	0.0128785	-0.0007216		653	-0.00161168	-0.000452			3131.37	-5284.18	-17709.7			3131.37	5560.76	66872.1			3131.37	-18184.4	-21749.5
652.5	-0.000662075	0.0170387		652.5	0.0131966	-0.0006863		652.5	-0.00108508	-0.0003663			3132.35	-6270.18	-18837.7			3132.35	6033.76	65028.1			3132.35	-17392.4	-22514.5
652	-0.000395386	0.0170724		652	0.0136691	-0.0004209		652	-0.000869904	-0.0003362			3133.32	-7807.18	-20518.7			3133.32	5905.76	62870.1			3133.32	-17359.4	-23279.5
651.5	-0.000139384	0.016943		651.5	0.013768	-0.0004313		651.5	-0.000429547	-5.44e-05			3134.3	-7742.18	-20792.7			3134.3	5558.76	61224.1			3134.3	-16763.4	-24248.5
651	-4.06537e-05	0.0171236		651	0.0140517	-0.0001737		651	-0.000341476	-8.71e-05			3135.28	-8419.18	-21785.7			3135.28	5670.76	59901.1			3135.28	-17997.4	-24735.5
650.5	9.16451e-05	0.0171887		650.5	0.0141892	-1.4e-06		650.5	-0.000128011	-6.03e-05			3136.26	-8262.18	-21815.7			3136.26	5450.76	59234.1			3136.26	-18158.4	-23391.5
650	0	0.017046		650	0.0145066	0		650	0	0			3137.23	-6341.18	-20827.7			3137.23	5186.76	59577.1			3137.23	-17020.4	-21577.5
649.5	0.000380751	0.0172412		649.5	0.0147457	0.0002583		649.5	0.000436374	0.0002508			3138.21	-5316.18	-20393.7			3138.21	4548.76	59501.1			3138.21	-16650.4	-21239.5
649	0.000363096	0.0172114		649	0.0146894	0.0004474		649	0.000756344	0.000453			3139.19	-5826.18	-20527.7			3139.19	3721.76	59228.1			3139.19	-17980.4	-20852.5
648.5	0.000408628	0.0174233		648.5	0.0152084	0.0003454		648.5	0.000821431	0.0005133			3140.17	-6600.18	-20261.7			3140.17	3792.76	58696.1			3140.17	-19160.4	-20633.5
648	0.000637799	0.0174623		648	0.0152712	0.0007789		648	0.00128238	0.0006497			3141.14	-7772.18	-18871.7			3141.14	3807.76	58056.1			3141.14	-18945.4	-19718.5
647.5	0.000638147	0.0173548		647.5	0.0153926	0.0006966		647.5	0.0012495	0.0006665			3142.12	-7490.18	-16781.7			3142.12	3719.76	58066.1			3142.12	-17911.4	-17316.5
647	0.000757901	0.0172986		647	0.0155454	0.0008046		647	0.00165515	0.0010026			3143.1	-7641.18	-15557.7			3143.1	3371.76	58418.1			3143.1	-17784.4	-16043.5
646.5	0.000865575	0.0173901		646.5	0.0156894	0.0010505		646.5	0.00188557	0.0008128			3144.08	-6179.18	-14072.7			3144.08	2807.76	58976.1			3144.08	-16279.4	-14769.5
646	0.000958963	0.0175369		646	0.0156695	0.0010127		646	0.00189115	0.0008923			3145.05	-5345.18	-11493.7			3145.05	2984.76	58778.1			3145.05	-14406.4	-13766.5
645.5	0.000930854	0.0174822		645.5	0.0157295	0.0012047		645.5	0.00221214	0.0009893			3146.03	-5532.18	-10537.7			3146.03	3305.76	58153.1			3146.03	-14423.4	-13873.5
645	0.00102064	0.0176555		645	0.0159649	0.0015763		645	0.0020814	0.0011315			3147.01	-5953.18	-10549.7			3147.01	3840.76	58353.1			3147.01	-14731.4	-13590.5
644.5	0.000974063	0.0175724		644.5	0.0162253	0.0016456		644.5	0.00256124	0.0012316			3147.99	-4453.18	-9920.7			3147.99	4707.76	58402.1			3147.99	-13360.4	-12033.5
644	0.00118628	0.0176961		644	0.0161978	0.0018486		644	0.00285618	0.0014994			3148.96	-3445.18	-10522.7			3148.96	5651.76	57360.1			3148.96	-12793.4	-10211.5
643.5	0.00141394	0.0176739		643.5	0.0164731	0.001968		643.5	0.0029876	0.0011907			3149.94	-2927.18	-11076.7			3149.94	6380.76	56812.1			3149.94	-12389.4	-9584.47
643	0.00129395	0.0176881		643	0.0165196	0.0018608		643	0.00335877	0.0015814			3150.92	-2325.18	-11884.7			3150.92	6514.76	56470.1			3150.92	-12137.4	-8619.47
642.5	0.0015021	0.0176372		642.5	0.0168459	0.0020063		642.5	0.00354891	0.0014862			3151.9	-3093.18	-13653.7			3151.9	7425.76	57122.1			3151.9	-12959.4	-8328.47
642	0.00165786	0.017684		642	0.0167918	0.0023136		642	0.0038789	0.0017722			3152.87	-3287.18	-14505.7			3152.87	7865.76	56485.1			3152.87	-13475.4	-7823.47
641.5	0.00145784	0.0174979		641.5	0.0166691	0.0024763		641.5	0.00389483	0.0017915			3153.85	-3402.18	-14542.7			3153.85	7828.76	55972.1			3153.85	-13834.4	-6920.47
641	0.00140186	0.0176163		641	0.0165789	0.0025233		641	0.00401965	0.0017323			3154.83	-4767.18	-15902.7			3154.83	8420.76	56038.1			3154.83	-15307.4	-7840.47
640.5	0.00160896	0.0177048		640.5	0.0164546	0.0025807		640.5	0.0041496	0.0021092			3155.81	-5190.18	-15678.7			3155.81	7919.76	55542.1			3155.81	-16244.4	-7683.47
640	0.00167273	0.0178322		640	0.0165005	0.0025173		640	0.00442997	0.002156			3156.78	-4683.18	-14869.7			3156.78	7246.76	55156.1			3156.78	-16376.4	-7397.47
639.5	0.00162452	0.0179837		639.5	0.0164376	0.0027261		639.5	0.00468735	0.0023302			3157.76	-3999.18	-14123.7			3157.76	5821.76	55136.1			3157.76	-16603.4	-8285.47
639	0.00167052	0.0178553		639	0.0166726	0.0029762		639	0.00486316	0.0023373			3158.74	-1660.18	-13146.7			3158.74	5116.76	55277.1			3158.74	-15487.4	-8444.47
638.5	0.00148235	0.0175259		638.5	0.0165581	0.0032345		638.5	0.00505455	0.0023905			3159.72	72.8242	-13085.7			3159.72	4205.76	54995.1			3159.72	-14594.4	-8295.47
638	0.00181629	0.0178896		638	0.0166303	0.003217		638	0.00519041	0.0024867			3160.69	1471.82	-13884.7			3160.69	2644.76	55036.1			3160.69	-14410.4	-9137.47
637.5	0.0015834	0.0176174		637.5	0.0166094	0.0032911		637.5	0.00552244	0.0025183			3161.67	1776.82	-16761.7			3161.67	1189.76	54782.1			3161.67	-14169.4	-10612.5
637	0.00167981	0.0179165		637	0.0163594	0.0034297		637	0.00558024	0.0027942			3162.65	624.824	-19560.7			3162.65	-41.2412	53658.1			3162.65	-15683.4	-12890.5
636.5	0.00182524	0.0177002		636.5	0.0168566	0.0038589		636.5	0.00575286	0.0028095			3163.63	-1588.18	-21492.7			3163.63	-940.241	52798.1			3163.63	-16819.4	-15022.5
636	0.00159862	0.0177071		636	0.0168264	0.0039041		636	0.00595381	0.0026552			3164.6	-4718.18	-23149.7			3164.6	-2096.24	52373.1			3164.6	-17706.4	-16453.5
635.5	0.00182872	0.0176483		635.5	0.0168637	0.0039985		635.5	0.00616625	0.0027092			3165.58	-6741.18	-23513.7			3165.58	-3019.24	51919.1			3165.58	-17495.4	-17308.5
635	0.00183673	0.0176456		635	0.0164748	0.0037522		635	0.00653958	0.0031377			3166.56	-7793.18	-24386.7			3166.56	-3480.24	51635.1			3166.56	-18252.4	-18494.5
634.5	0.0019918	0.0178123		634.5	0.0165705	0.0040916		634.5	0.0068269	0.0032421			3167.54	-8311.18	-24962.7			3167.54	-3799.24	50908.1			3167.54	-19993.4	-18374.5
634	0.00207148	0.017914		634	0.0166894	0.0044113		634	0.00734224	0.0032887			3168.51	-9130.18	-25416.7			3168.51	-4489.24	50946.1			3168.51	-21579.4	-18251.5
633.5	0.00203942	0.0178689		633.5	0.0169212	0.0048487		633.5	0.00737239	0.0031799			3169.49	-8885.18	-25804.7			3169.49	-5443.24	52388.1			3169.49	-22617.4	-19125.5
633	0.00200283	0.0177692		633	0.0165895	0.0046376		633	0.00767313	0.0033905			3170.47	-6687.18	-25015.7			3170.47	-6302.24	53196.1			3170.47	-22948.4	-19282.5
632.5	0.00215685	0.0179051		632.5	0.0164542	0.0046909		632.5	0.00760725	0.0035462			3171.45	-6120.18	-24400.7			3171.45	-7148.24	53363.1			3171.45	-22797.4	-18941.5
632	0.0020177	0.0177505		632	0.0166147	0.0048421		632	0.00806672	0.003642			3172.42	-5274.18	-22311.7			3172.42	-7700.24	53036.1			3172.42	-21947.4	-19109.5
631.5	0.00215627	0.017867		631.5	0.0162947	0.0048344		631.5	0.00791607	0.0035913			3173.4	-5307.18	-20138.7			3173.4	-8829.24	52309.1			3173.4	-21154.4	-20005.5
631	0.00193105	0.0177381		631	0.0161659	0.0049389		631	0.00824014	0.0037443			3174.38	-6149.18	-20798.7			3174.38	-9271.24	51262.1			3174.38	-20662.4	-23199.5
630.5	0.00233132	0.0179114		630.5	0.0164826	0.0051958		630.5	0.00855931	0.0039715			3175.36	-7463.18	-22052.7			3175.36	-9446.24	49746.1			3175.36	-21855.4	-26955.5
630	0.00212874	0.0176693		630	0.0163906	0.0051762		630	0.00873966	0.0038577			3176.33	-7685.18	-23048.7			3176.33	-8799.24	48946.1			3176.33	-23085.4	-28381.5
629.5	0.00211306	0.0177119		629.5	0.0162856	0.0052692		629.5	0.00891421	0.0040548			3177.31	-7266.18	-23488.7			3177.31	-7779.24	48788.1			3177.31	-24056.4	-28611.5
629	0.00210005	0.0175709		629	0.0159274	0.0053957		629	0.00890795	0.0039978			3178.29	-6486.18	-22301.7			3178.29	-6977.24	49069.1			3178.29	-23156.4	-27564.5
628.5	0.0021306	0.0176904		628.5	0.0159421	0.0055861		628.5	0.00915419	0.0040878			3179.27	-6222.18	-22512.7			3179.27	-5676.24	50348.1			3179.27	-22607.4	-26755.5
628	0.00220471	0.0175711		628	0.0155593	0.0056529		628	0.00940134	0.0041512			3180.24	-5785.18	-23534.7			3180.24	-4463.24	50698.1			3180.24	-23357.4	-26314.5
627.5	0.00221586	0.0177504		627.5	0.0158033	0.0055957		627.5	0.00979185	0.0043674			3181.22	-5547.18	-23456.7			3181.22	-3356.24	51550.1			3181.22	-23969.4	-25823.5
627	0.00229264	0.0176431		627	0.0160249	0.0060655		627	0.00988072	0.0043279			3182.2	-4202.18	-23268.7			3182.2	-2513.24	51250.1			3182.2	-22251.4	-24223.5
626.5	0.00212224	0.0174446		626.5	0.0154989	0.0060266		626.5	0.00975248	0.0042852			3183.18	-4320.18	-22467.7			3183.18	-1588.24	51361.1			3183.18	-20767.4	-22491.5
626	0.00212909	0.0174878		626	0.0155101	0.0062822		626	0.0100645	0.0042552			3184.15	-5887.18	-22878.7			3184.15	-653.241	51226.1			3184.15	-20397.4	-22167.5
625.5	0.0019875	0.0173699		625.5	0.0154124	0.0064237		625.5	0.0102353	0.0042369			3185.13	-8123.18	-25310.7			3185.13	-19.2412	50755.1			3185.13	-22334.4	-23652.5
625	0.00247151	0.017643		625	0.0153963	0.0064177		625	0.010841	0.0047057			3186.11	-9154.18	-26307.7			3186.11	734.759	50533.1			3186.11	-24121.4	-23595.5
624.5	0.00217532	0.0171991		624.5	0.0152665	0.0066521		624.5	0.0111172	0.0047007			3187.09	-9364.18	-26842.7			3187.09	2216.76	50817.1			3187.09	-23789.4	-23776.5
624	0.00211887	0.0174685		624	0.0152448	0.0064347		624	0.0114001	0.0048419			3188.06	-9091.18	-27167.7			3188.06	3950.76	51186.1			3188.06	-22759.4	-24055.5
623.5	0.00246373	0.0174713		623.5	0.0151788	0.0068897		623.5	0.0116153	0.004893			3189.04	-9865.18	-28517.7			3189.04	4851.76	51567.1			3189.04	-23363.4	-24282.5
623	0.0023909	0.0174135		623	0.0151021	0.0067929		623	0.0116696	0.0050807			3190.02	-11122.2	-30352.7			3190.02	5207.76	51934.1			3190.02	-24336.4	-25688.5
622.5	0.00249428	0.0175291		622.5	0.0148222	0.0068833		622.5	0.012137	0.0050716			3191	-10531.2	-32016.7			3191	5917.76	51213.1			3191	-23580.4	-25634.5
622	0.00249753	0.0172788		622	0.0149857	0.0070774		622	0.0120952	0.0052528			3191.97	-10323.2	-34215.7			3191.97	6630.76	50164.1			3191.97	-22234.4	-26766.5
621.5	0.00227347	0.0172606		621.5	0.0147343	0.0073768		621.5	0.0122691	0.0049509			3192.95	-10752.2	-35287.7			3192.95	6858.76	49605.1			3192.95	-20728.4	-27130.5
621	0.0023578	0.0171695		621	0.0146315	0.0075635		621	0.0125718	0.0050974			3193.93	-9442.18	-35215.7			3193.93	6249.76	48821.1			3193.93	-19697.4	-26753.5
620.5	0.00262484	0.0173992		620.5	0.0144707	0.0075613		620.5	0.0129501	0.0052523			3194.91	-8422.18	-34319.7			3194.91	5915.76	48628.1			3194.91	-18759.4	-26136.5
620	0.00274958	0.0175065		620	0.0144288	0.0078039		620	0.0128401	0.0053159			3195.88	-7987.18	-34082.7			3195.88	4863.76	49049.1			3195.88	-18221.4	-26877.5
619.5	0.00248266	0.0174991		619.5	0.0146278	0.0080749		619.5	0.0134649	0.0056327			3196.86	-6770.18	-33677.7			3196.86	3530.76	48500.1			3196.86	-18406.4	-27465.5
619	0.00282706	0.0173433		619	0.0141405	0.0078264		619	0.0135842	0.0057011			3197.84	-3972.18	-31997.7			3197.84	2300.76	48561.1			3197.84	-18030.4	-27254.5
618.5	0.00254573	0.0170936		618.5	0.0140247	0.0082878		618.5	0.0135796	0.0056106			3198.82	-1941.18	-29086.7			3198.82	1582.76	48361.1			3198.82	-17253.4	-26033.5
618	0.00265817	0.0170756		618	0.0140116	0.0082237		618	0.0139737	0.0058022			3199.79	-868.176	-26087.7			3199.79	1836.76	48047.1			3199.79	-16957.4	-24433.5
617.5	0.00285052	0.017099		617.5	0.0139452	0.0084146		617.5	0.0140574	0.0055996			3200.77	326.824	-22790.7			3200.77	2740.76	47555.1			3200.77	-16528.4	-23539.5
617	0.002534	0.0169456		617	0.0140615	0.0085712		617	0.0144332	0.0056064			3201.75	403.824	-20925.7			3201.75	2866.76	47266.1			3201.75	-15924.4	-23723.5
616.5	0.00293915	0.0170339		616.5	0.0136543	0.0086797		616.5	0.0146538	0.0059098			3202.73	869.824	-18739.7			3202.73	2150.76	47689.1			3202.73	-15058.4	-22797.5
616	0.00299722	0.0170706		616	0.0136504	0.0085788		616	0.0151562	0.0058774			3203.7	1316.82	-17981.7			3203.7	2274.76	48084.1			3203.7	-14248.4	-20949.5
615.5	0.00291777	0.0169518		615.5	0.0133963	0.0087255		615.5	0.0151871	0.0057898			3204.68	1353.82	-17394.7			3204.68	2536.76	48711.1			3204.68	-13157.4	-19365.5
615	0.00275481	0.0166821		615	0.0134448	0.0087131		615	0.0155124	0.0060498			3205.66	812.824	-16972.7			3205.66	1867.76	49011.1			3205.66	-12191.4	-18501.5
614.5	0.00304322	0.0166396		614.5	0.0136767	0.009341		614.5	0.0158085	0.0060466			3206.64	-1090.18	-17210.7			3206.64	674.759	49124.1			3206.64	-11534.4	-18445.5
614	0.00322488	0.0167594		614	0.0131678	0.0095268		614	0.0161642	0.0062605			3207.61	-2823.18	-17258.7			3207.61	113.759	49285.1			3207.61	-10874.4	-19357.5
613.5	0.00338506	0.0168167		613.5	0.0127998	0.0092477		613.5	0.0163839	0.0064456			3208.59	-2851.18	-17076.7			3208.59	984.759	49026.1			3208.59	-10033.4	-19736.5
613	0.0033652	0.0166214		613	0.0126138	0.0093656		613	0.0169448	0.0063651			3209.57	-2061.18	-17299.7			3209.57	1727.76	48572.1			3209.57	-9495.43	-19350.5
612.5	0.00352839	0.0166346		612.5	0.0126418	0.0095703		612.5	0.0171985	0.0065223			3210.55	-983.176	-17586.7			3210.55	1347.76	48705.1			3210.55	-9559.43	-19256.5
612	0.00335416	0.0166911		612	0.0123733	0.0096647		612	0.0172182	0.006543			3211.52	1.82422	-17691.7			3211.52	1529.76	48557.1			3211.52	-9774.43	-19234.5
611.5	0.00346567	0.0164639		611.5	0.0123752	0.009699		611.5	0.0173617	0.0063514			3212.5	-288.176	-17443.7			3212.5	1892.76	49467.1			3212.5	-9053.43	-19070.5
611	0.0036176	0.0166092		611	0.0124137	0.0098672		611	0.017724	0.0064398			3213.48	-921.176	-16512.7			3213.48	3459.76	50766.1			3213.48	-8397.43	-18381.5
610.5	0.00370982	0.0165606		610.5	0.0118626	0.0098385		610.5	0.0181378	0.0065644			3214.46	-1418.18	-17489.7			3214.46	3607.76	52350.1			3214.46	-8011.43	-18250.5
610	0.0035234	0.0162606		610	0.0119927	0.0101178		610	0.0181393	0.0063657			3215.43	-2808.18	-18097.7			3215.43	2669.76	53684.1			3215.43	-9119.43	-18609.5
609.5	0.00377626	0.0161674		609.5	0.0117744	0.0101161		609.5	0.0184067	0.0065309			3216.41	-5432.18	-18440.7			3216.41	2609.76	56166.1			3216.41	-11363.4	-20057.5
609	0.00363804	0.0160258		609	0.011426	0.0100383		609	0.018802	0.006712			3217.39	-7829.18	-20021.7			3217.39	2730.76	58447.1			3217.39	-12908.4	-21576.5
608.5	0.00398058	0.0163745		608.5	0.0116859	0.0106204		608.5	0.0191322	0.0067281			3218.37	-10399.2	-21620.7			3218.37	3093.76	60413.1			3218.37	-15246.4	-23367.5
608	0.00388824	0.0160752		608	0.0114025	0.0105356		608	0.0196176	0.006912			3219.34	-11264.2	-23476.7			3219.34	3944.76	60848.1			3219.34	-17660.4	-25060.5
607.5	0.00409836	0.0161298		607.5	0.0111064	0.0104829		607.5	0.0197624	0.007053			3220.32	-12350.2	-25221.7			3220.32	4619.76	60187.1			3220.32	-19305.4	-26170.5
607	0.00401066	0.0159979		607	0.010728	0.0106512		607	0.0200377	0.007169			3221.3	-13135.2	-27631.7			3221.3	4199.76	58943.1			3221.3	-19434.4	-26743.5
606.5	0.0040613	0.0158665		606.5	0.010456	0.0106501		606.5	0.0203766	0.0071171			3222.28	-12045.2	-28727.7			3222.28	3077.76	57100.1			3222.28	-18934.4	-26197.5
606	0.00434786	0.0158016		606	0.010482	0.0108206		606	0.0205841	0.0070964			3223.25	-10895.2	-30012.7			3223.25	1933.76	56273.1			3223.25	-20247.4	-25866.5
605.5	0.00431603	0.0156233		605.5	0.010202	0.0108824		605.5	0.0207491	0.0071507			3224.23	-10827.2	-31353.7			3224.23	1267.76	54865.1			3224.23	-21996.4	-26312.5
605	0.00432579	0.0155654		605	0.0103158	0.0110404		605	0.021228	0.0074603			3225.21	-10808.2	-32071.7			3225.21	1782.76	53591.1			3225.21	-23267.4	-27219.5
604.5	0.00451732	0.0155165		604.5	0.0102025	0.0111431		604.5	0.0217747	0.0076051			3226.19	-10240.2	-31635.7			3226.19	2187.76	53575.1			3226.19	-25407.4	-27363.5
604	0.00453405	0.0155575		604	0.00952439	0.0111918		604	0.0222157	0.0074676			3227.17	-9213.18	-31145.7			3227.17	1966.76	53431.1			3227.17	-26609.4	-27096.5
603.5	0.00479667	0.0155314		603.5	0.0093714	0.0114188		603.5	0.0224954	0.0075734			3228.14	-9792.18	-32188.7			3228.14	2308.76	52462.1			3228.14	-28706.4	-27783.5
603	0.00484732	0.0153897		603	0.00927994	0.0115151		603	0.0226916	0.0075128			3229.12	-10351.2	-32832.7			3229.12	3430.76	51639.1			3229.12	-31253.4	-28107.5
602.5	0.00479179	0.015392		602.5	0.00893072	0.011361		602.5	0.0230071	0.0076977			3230.1	-9017.18	-32014.7			3230.1	4981.76	51140.1			3230.1	-31722.4	-28013.5
602	0.00507381	0.0152739		602	0.00910725	0.0118367		602	0.0229542	0.0073955			3231.07	-8418.18	-31748.7			3231.07	6392.76	50412.1			3231.07	-31339.4	-28612.5
601.5	0.00508427	0.0150824		601.5	0.0088422	0.0119328		601.5	0.0234575	0.0076606			3232.05	-8477.18	-30323.7			3232.05	7710.76	49409.1			3232.05	-30749.4	-29325.5
601	0.00519566	0.0151037		601	0.00848773	0.0119761		601	0.02389	0.0077275			3233.03	-8047.18	-28130.7			3233.03	8610.76	48358.1			3233.03	-30172.4	-29592.5
600.5	0.00365186	0.0149524		600.5	0.00712807	0.0116662		600.5	0.0230481	0.0080027			3234.01	-8105.18	-26486.7			3234.01	9414.76	47131.1			3234.01	-29426.4	-30365.5
600	0.00391019	0.0150799		600	0.00712948	0.0122594		600	0.0231599	0.0079455			3234.99	-8295.18	-25136.7			3234.99	10444.8	47358.1			3234.99	-29408.4	-30857.5
599.5	0.00381006	0.0147814		599.5	0.0068863	0.0122189		599.5	0.0237369	0.0082187			3235.96	-7055.18	-23524.7			3235.96	10638.8	47374.1			3235.96	-27289.4	-29729.5
599	0.00393342	0.0146806		599	0.0063186	0.0121608		599	0.0238787	0.0082363			3236.94	-7766.18	-24634.7			3236.94	10366.8	47201.1			3236.94	-26557.4	-30237.5
598.5	0.00408628	0.0147619		598.5	0.00623494	0.0123027		598.5	0.0244408	0.0084066			3237.92	-8428.18	-26017.7			3237.92	9815.76	47548.1			3237.92	-27409.4	-32735.5
598	0.00408999	0.0144477		598	0.00603206	0.0124856		598	0.0247749	0.0084332			3238.9	-9162.18	-27973.7			3238.9	9904.76	48456.1			3238.9	-28325.4	-36165.5
597.5	0.00431278	0.01459		597.5	0.0055246	0.012347		597.5	0.0249166	0.0082248			3239.87	-8444.18	-28134.7			3239.87	9646.76	49141.1			3239.87	-27167.4	-38003.5
597	0.0044028	0.0144369		597	0.00572467	0.0125406		597	0.0254662	0.0083651			3240.85	-8115.18	-28273.7			3240.85	8608.76	49769.1			3240.85	-26421.4	-38559.5
596.5	0.00470898	0.0146495		596.5	0.0053945	0.0127425		596.5	0.0254548	0.0083911			3241.83	-8705.18	-28954.7			3241.83	7775.76	50033.1			3241.83	-26821.4	-39671.5
596	0.00487264	0.0143735		596	0.00525059	0.0128853		596	0.0257487	0.0083338			3242.81	-9675.18	-29507.7			3242.81	7248.76	49990.1			3242.81	-26818.4	-40265.5
595.5	0.00475277	0.0140769		595.5	0.00465961	0.0129497		595.5	0.0262222	0.0084426			3243.78	-9955.18	-29197.7			3243.78	7262.76	50019.1			3243.78	-25889.4	-38686.5
595	0.00479818	0.0142356		595	0.00481592	0.0134135		595	0.0264082	0.0086062			3244.76	-9133.18	-27522.7			3244.76	7606.76	48949.1			3244.76	-25071.4	-35214.5
594.5	0.00487403	0.0140748		594.5	0.00459846	0.0132664		594.5	0.0268655	0.0086957			3245.74	-7027.18	-27757.7			3245.74	8167.76	47391.1			3245.74	-24535.4	-32658.5
594	0.00504164	0.0139089		594	0.00416404	0.0135706		594	0.0272755	0.0088862			3246.72	-5096.18	-28378.7			3246.72	9190.76	45437.1			3246.72	-24144.4	-30835.5
593.5	0.00520518	0.0139457		593.5	0.00400363	0.0135823		593.5	0.0275094	0.0089548			3247.69	-5039.18	-30452.7			3247.69	9301.76	44445.1			3247.69	-24265.4	-31505.5
593	0.00532529	0.0136804		593	0.00373666	0.0133987		593	0.0279842	0.0088537			3248.67	-6319.18	-31623.7			3248.67	9768.76	44628.1			3248.67	-24970.4	-32593.5
592.5	0.00509217	0.0136522		592.5	0.00354005	0.0136008		592.5	0.0282427	0.00879			3249.65	-7987.18	-32056.7			3249.65	10246.8	45271.1			3249.65	-24910.4	-33376.5
592	0.00547083	0.0136564		592	0.00335649	0.0136871		592	0.0286488	0.0089836			3250.63	-11040.2	-33684.7			3250.63	10561.8	45636.1			3250.63	-25434.4	-34387.5
591.5	0.00569709	0.0135424		591.5	0.00296147	0.0137289		591.5	0.0288105	0.0089148			3251.6	-13274.2	-34443.7			3251.6	10178.8	46278.1			3251.6	-24306.4	-34403.5
591	0.0058158	0.0134502		591	0.00293998	0.0138234		591	0.0288457	0.0087877			3252.58	-14261.2	-33756.7			3252.58	10296.8	45866.1			3252.58	-22332.4	-34269.5
590.5	0.00577039	0.0133377		590.5	0.0026693	0.0143608		590.5	0.0295077	0.0090947			3253.56	-15947.2	-34095.7			3253.56	11358.8	45955.1			3253.56	-22123.4	-35310.5
590	0.00586157	0.0133511		590	0.00249341	0.0140485		590	0.0296416	0.0090645			3254.54	-18732.2	-36101.7			3254.54	11860.8	45505.1			3254.54	-23290.4	-36930.5
589.5	0.00604439	0.0131608		589.5	0.0021488	0.0143339		589.5	0.030178	0.00918			3255.51	-20340.2	-36594.7			3255.51	12464.8	45242.1			3255.51	-24269.4	-37354.5
589	0.00579304	0.0129242		589	0.00181582	0.0141622		589	0.0307287	0.009361			3256.49	-20590.2	-35836.7			3256.49	12477.8	44997.1			3256.49	-24130.4	-36959.5
588.5	0.0061624	0.0129454		588.5	0.00188042	0.0145652		588.5	0.0309694	0.0092389			3257.47	-19360.2	-34235.7			3257.47	12408.8	44236.1			3257.47	-23904.4	-36478.5
588	0.00658207	0.012799		588	0.00171592	0.0144666		588	0.0313119	0.0093702			3258.45	-18469.2	-33092.7			3258.45	11914.8	43665.1			3258.45	-23586.4	-35565.5
587.5	0.00673702	0.0127855		587.5	0.00140878	0.0145293		587.5	0.0319802	0.0094094			3259.42	-18025.2	-31127.7			3259.42	11059.8	43170.1			3259.42	-22635.4	-34715.5
587	0.00658474	0.0125747		587	0.00122304	0.0148452		587	0.0317956	0.0093047			3260.4	-18155.2	-29321.7			3260.4	10147.8	42792.1			3260.4	-21453.4	-33587.5
586.5	0.00672075	0.0126547		586.5	0.000560417	0.0145886		586.5	0.0322403	0.0094579			3261.38	-18848.2	-27150.7			3261.38	9792.76	41441.1			3261.38	-20731.4	-32313.5
586	0.00701416	0.0124599		586	0.000382352	0.0148534		586	0.0323946	0.009306			3262.36	-18950.2	-26422.7			3262.36	10181.8	38858.1			3262.36	-19440.4	-31504.5
585.5	0.00691856	0.0123997		585.5	0.000293192	0.0149798		585.5	0.0330325	0.0095412			3263.33	-18682.2	-25768.7			3263.33	10100.8	36103.1			3263.33	-17306.4	-30976.5
585	0.00697861	0.0122334		585	1.20245e-05	0.0151628		585	0.0333266	0.0096387			3264.31	-17953.2	-25437.7			3264.31	9370.76	34204.1			3264.31	-15619.4	-29497.5
584.5	0.00700847	0.012064		584.5	-1.599e-05	0.0153216		584.5	0.0338122	0.0096368			3265.29	-17622.2	-23458.7			3265.29	8411.76	33190.1			3265.29	-13199.4	-27088.5
584	0.0074035	0.0120743		584	-0.00036713	0.0153649		584	0.0342668	0.0098847			3266.27	-16156.2	-20369.7			3266.27	8149.76	33129.1			3266.27	-9904.43	-24735.5
583.5	0.00724797	0.0117125		583.5	-0.000938164	0.015123		583.5	0.0345329	0.0097334			3267.24	-14919.2	-18837.7			3267.24	8204.76	34565.1			3267.24	-7078.43	-22999.5
583	0.00753104	0.0116738		583	-0.00114706	0.0153454		583	0.0346709	0.0097789			3268.22	-13849.2	-18061.7			3268.22	8223.76	36583.1			3268.22	-5704.43	-21537.5
582.5	0.0075933	0.0117074		582.5	-0.00080743	0.0156775		582.5	0.0350152	0.0097232			3269.2	-12618.2	-18270.7			3269.2	9209.76	38347.1			3269.2	-5324.43	-20955.5
582	0.00768448	0.0114294		582	-0.0013145	0.0158362		582	0.0353992	0.0097378			3270.18	-10259.2	-17063.7			3270.18	10128.8	38420.1			3270.18	-3538.43	-19470.5
581.5	0.00754335	0.0110783		581.5	-0.00128559	0.0159565		581.5	0.0356714	0.0097711			3271.15	-8588.18	-15547.7			3271.15	10882.8	38538.1			3271.15	-1477.43	-17257.5
581	0.00774964	0.0110744		581	-0.00161819	0.0162333		581	0.0358307	0.0097675			3272.13	-7370.18	-13584.7			3272.13	11167.8	37895.1			3272.13	301.566	-15283.5
580.5	0.00772293	0.0107144		580.5	-0.00140047	0.0163631		580.5	0.0359029	0.0095976			3273.11	-5789.18	-11215.7			3273.11	11775.8	36563.1			3273.11	3021.57	-13380.5
580	0.00791586	0.0108334		580	-0.00191726	0.0163574		580	0.0365604	0.0098264			3274.09	-6276.18	-9904.7			3274.09	12812.8	35005.1			3274.09	5460.57	-12039.5
579.5	0.00749503	0.0104492		579.5	-0.00162906	0.0167258		579.5	0.0369612	0.0096847			3275.06	-8310.18	-9117.7			3275.06	12974.8	33587.1			3275.06	6321.57	-10535.5
579	0.00794443	0.0102017		579	-0.00176491	0.016892		579	0.03724	0.0100271			3276.04	-8701.18	-9360.7			3276.04	12544.8	32320.1			3276.04	6721.57	-9180.47
578.5	0.00793909	0.0101421		578.5	-0.00181313	0.0168235		578.5	0.0374029	0.009857			3277.02	-10304.2	-10084.7			3277.02	11685.8	31251.1			3277.02	6977.57	-8719.47
578	0.00813655	0.0099309		578	-0.00247422	0.0168097		578	0.0379905	0.0100084			3278	-11535.2	-10048.7			3278	11028.8	31800.1			3278	7421.57	-7651.47
577.5	0.00835945	0.0100778		577.5	-0.00258487	0.0171038		577.5	0.0382629	0.0097734			3278.97	-11672.2	-8924.7			3278.97	10581.8	33027.1			3278.97	8686.57	-6831.47
577	0.00800216	0.0097691		577	-0.00291862	0.0170789		577	0.0385282	0.0098823			3279.95	-11513.2	-7635.7			3279.95	11470.8	34501.1			3279.95	10817.6	-6451.47
576.5	0.00856632	0.0098544		576.5	-0.00279236	0.0173579		576.5	0.0387547	0.0098202			3280.93	-12343.2	-7580.7			3280.93	12826.8	35466.1			3280.93	12072.6	-7147.47
576	0.00857735	0.0095305		576	-0.00298501	0.0176361		576	0.0393714	0.0101242			3281.91	-13421.2	-8534.7			3281.91	13698.8	35442.1			3281.91	11796.6	-7737.47
575.5	0.00895322	0.0096465		575.5	-0.00335482	0.0177698		575.5	0.0396675	0.0100135			3282.88	-15188.2	-10199.7			3282.88	14283.8	34960.1			3282.88	10881.6	-8120.47
575	0.00897239	0.0094047		575	-0.00325338	0.0177457		575	0.0402669	0.0100739			3283.86	-16497.2	-11087.7			3283.86	14812.8	33924.1			3283.86	10874.6	-8359.47
574.5	0.00913024	0.009243		574.5	-0.00351677	0.0178134		574.5	0.0402616	0.0100587			3284.84	-16353.2	-10950.7			3284.84	15296.8	33006.1			3284.84	13063.6	-6562.47
574	0.00870628	0.0089745		574	-0.00338322	0.0180967		574	0.0409106	0.0102277			3285.82	-16086.2	-9924.7			3285.82	14574.8	32613.1			3285.82	14839.6	-4798.47
573.5	0.00945036	0.0088919		573.5	-0.00398547	0.0177527		573.5	0.0415549	0.0105781			3286.79	-17402.2	-8422.7			3286.79	13193.8	31804.1			3286.79	16720.6	-4828.47
573	0.00942353	0.008982		573	-0.0036727	0.0183269		573	0.0416325	0.0102705			3287.77	-17110.2	-7675.7			3287.77	11038.8	30728.1			3287.77	19907.6	-3835.47
572.5	0.00948416	0.0087711		572.5	-0.00378924	0.0183692		572.5	0.0418421	0.0102363			3288.75	-16204.2	-6139.7			3288.75	8421.76	28013.1			3288.75	22501.6	-2184.47
572	0.00960322	0.0085314		572	-0.00403779	0.0184187		572	0.0421585	0.0102387			3289.73	-15115.2	-4925.7			3289.73	7227.76	25639.1			3289.73	24866.6	-493.469
571.5	0.00982437	0.0085404		571.5	-0.00417236	0.0183449		571.5	0.0427316	0.0104534			3290.7	-13333.2	-3938.7			3290.7	6975.76	22910.1			3290.7	27560.6	2400.53
571	0.0102308	0.0084755		571	-0.00432382	0.0186474		571	0.0431057	0.0103757			3291.68	-12480.2	-3210.7			3291.68	7511.76	19873.1			3291.68	30341.6	4529.53
570.5	0.0103151	0.0083203		570.5	-0.00449484	0.0187603		570.5	0.0435073	0.0103954			3292.66	-11493.2	-624.695			3292.66	8203.76	18155.1			3292.66	33596.6	8141.53
570	0.0104043	0.0083504		570	-0.00444496	0.0188762		570	0.0437765	0.0105287			3293.64	-11107.2	1751.3			3293.64	8645.76	16411.1			3293.64	37034.6	11201.5
569.5	0.0107581	0.0081348		569.5	-0.00455944	0.0190324		569.5	0.0441598	0.0103762			3294.61	-11062.2	4657.3			3294.61	8601.76	14445.1			3294.61	41496.6	14762.5
569	0.0107679	0.0079563		569	-0.00442986	0.0193791		569	0.0447787	0.0107263			3295.59	-11300.2	7200.3			3295.59	7355.76	12560.1			3295.59	44989.6	17291.5
568.5	0.0110985	0.0079273		568.5	-0.00468148	0.0190938		568.5	0.0451423	0.0106293			3296.57	-12332.2	9289.3			3296.57	6557.76	12464.1			3296.57	48303.6	19019.5
568	0.0114491	0.0079047		568	-0.00434454	0.0194682		568	0.0454134	0.0106311			3297.55	-12736.2	10958.3			3297.55	6419.76	12960.1			3297.55	51131.6	19759.5
567.5	0.0116287	0.0077299		567.5	-0.00416404	0.0196577		567.5	0.0458946	0.0106436			3298.52	-12697.2	12095.3			3298.52	5243.76	12219.1			3298.52	53162.6	19699.5
567	0.0116947	0.0077915		567	-0.0045354	0.0196506		567	0.0461732	0.0107107			3299.5	-10665.2	13691.3			3299.5	4153.76	11419.1			3299.5	56263.6	21377.5
566.5	0.0120114	0.0077204		566.5	-0.00435285	0.0198195		566.5	0.0463803	0.0106326			3300.48	-9032.18	15323.3			3300.48	4173.76	12010.1			3300.48	59561.6	22392.5
566	0.0122861	0.0076117		566	-0.00496892	0.0198321		566	0.0470368	0.0106994			3301.46	-7063.18	18273.3			3301.46	5145.76	11487.1			3301.46	63567.6	24412.5
565.5	0.0123735	0.007383		565.5	-0.00490444	0.0201611		565.5	0.0474837	0.0108393			3302.43	-6359.18	19440.3			3302.43	6020.76	11002.1			3302.43	65215.6	24653.5
565	0.0127887	0.0075006		565	-0.00524727	0.0202617		565	0.0478748	0.0109822			3303.41	-5242.18	20271.3			3303.41	5525.76	11377.1			3303.41	65155.6	24751.5
564.5	0.0126619	0.007169		564.5	-0.00500345	0.0203018		564.5	0.0483208	0.01099			3304.39	-3734.18	19693.3			3304.39	5021.76	11368.1			3304.39	64541.6	25128.5
564	0.0131717	0.0070396		564	-0.00521209	0.0203719		564	0.0489447	0.0111935			3305.37	-2340.18	19119.3			3305.37	3964.76	10484.1			3305.37	65664.6	26194.5
563.5	0.0132796	0.007117		563.5	-0.00517589	0.0207267		563.5	0.0493275	0.0112998			3306.34	271.824	20289.3			3306.34	3425.76	9207.11			3306.34	68492.6	27587.5
563	0.013697	0.0071923		563	-0.00511653	0.0208589		563	0.049631	0.0112849			3307.32	2989.82	20822.3			3307.32	2766.76	7833.11			3307.32	71341.6	28753.5
562.5	0.013999	0.0069293		562.5	-0.00546895	0.0208963		562.5	0.0502199	0.0113865			3308.3	4888.82	20290.3			3308.3	2731.76	6183.11			3308.3	73405.6	28825.5
562	0.0136156	0.0065589		562	-0.00515171	0.0208961		562	0.0503743	0.0113111			3309.28	7345.82	20753.3			3309.28	3017.76	5532.11			3309.28	77431.6	30901.5
561.5	0.0140511	0.0067464		561.5	-0.00523307	0.0209899		561.5	0.0506606	0.0112454			3310.25	9092.82	22000.3			3310.25	3350.76	4260.11			3310.25	81206.6	33510.5
561	0.0145896	0.0065321		561	-0.00520186	0.021119		561	0.0513985	0.0114245			3311.23	10671.8	23871.3			3311.23	4665.76	2519.11			3311.23	84914.6	36189.5
560.5	0.0145548	0.0062441		560.5	-0.00553905	0.0211826		560.5	0.0514543	0.0113544			3312.21	12968.8	24675.3			3312.21	7216.76	351.107			3312.21	88965.6	38067.5
560	0.0147106	0.0062828		560	-0.00501011	0.0214573		560	0.0518572	0.0113627			3313.19	15874.8	25397.3			3313.19	9399.76	-1437.89			3313.19	94078.6	39521.5
559.5	0.0150937	0.0063148		559.5	-0.00502392	0.0215949		559.5	0.0520975	0.011295			3314.16	18756.8	26134.3			3314.16	11006.8	-2897.89			3314.16	98377.6	40573.5
559	0.0153705	0.0062284		559	-0.0049496	0.0218189		559	0.0526262	0.0112823			3315.14	20588.8	25769.3			3315.14	12593.8	-5156.89			3315.14	103810	41000.5
558.5	0.0152101	0.0057606		558.5	-0.00489216	0.0218656		558.5	0.0531956	0.0117537			3316.12	22467.8	23914.3			3316.12	14181.8	-7129.89			3316.12	109085	40623.5
558	0.0154598	0.0056772		558	-0.00487541	0.0219908		558	0.0536282	0.0113267			3317.1	24704.8	24342.3			3317.1	14883.8	-8031.89			3317.1	115344	40396.5
557.5	0.0155599	0.0054401		557.5	-0.00492645	0.0223363		557.5	0.053962	0.0115953			3318.07	28124.8	25619.3			3318.07	15777.8	-9525.89			3318.07	121524	40494.5
557	0.0160184	0.0052435		557	-0.00509095	0.021982		557	0.0542004	0.0115057			3319.05	32084.8	27867.3			3319.05	17690.8	-12041.9			3319.05	128994	41305.5
556.5	0.0158905	0.0051206		556.5	-0.00514071	0.0222646		556.5	0.0549579	0.0116346			3320.03	36339.8	29356.3			3320.03	19470.8	-13884.9			3320.03	136455	41447.5
556	0.0156232	0.004977		556	-0.00482321	0.0222757		556	0.0552128	0.0116892			3321.01	42044.8	31760.3			3321.01	22841.8	-15277.9			3321.01	145268	42088.5
555.5	0.0161466	0.0048131		555.5	-0.00463607	0.0227214		555.5	0.0554512	0.0117526			3321.98	46829.8	31853.3			3321.98	26459.8	-16842.9			3321.98	153732	43053.5
555	0.0163318	0.0046042		555	-0.00436961	0.0228988		555	0.056259	0.0118617			3322.96	52718.8	31352.3			3322.96	30579.8	-18406.9			3322.96	161673	42976.5
554.5	0.0166123	0.0044372		554.5	-0.00436846	0.0228762		554.5	0.0563515	0.0119814			3323.94	59317.8	30235.3			3323.94	35538.8	-19324.9			3323.94	169169	42564.5
554	0.0167247	0.0045011		554	-0.00408627	0.0232419		554	0.0568002	0.0117094			3324.92	66583.8	30718.3			3324.92	40795.8	-19886.9			3324.92	177525	42711.5
553.5	0.0170914	0.0043851		553.5	-0.00381687	0.0232715		553.5	0.0569937	0.0117449			3325.89	73915.8	31725.3			3325.89	47468.8	-19555.9			3325.89	186777	43571.5
553	0.0169033	0.0038311		553	-0.00425794	0.0231755		553	0.0575138	0.0117669			3326.87	81231.8	32122.3			3326.87	54596.8	-18701.9			3326.87	196880	43977.5
552.5	0.0172287	0.004127		552.5	-0.00411607	0.0234245		552.5	0.0580711	0.0120116			3327.85	89355.8	32527.3			3327.85	63265.8	-17329.9			3327.85	207543	44350.5
552	0.0172261	0.0037356		552	-0.00373973	0.0235016		552	0.0584572	0.0119654			3328.83	97015.8	32938.3			3328.83	72095.8	-16903.9			3328.83	218130	44478.5
551.5	0.0173975	0.0037066		551.5	-0.00386254	0.0234358		551.5	0.058708	0.0118398			3329.8	106262	34181.3			3329.8	82148.8	-16867.9			3329.8	230120	45106.5
551	0.0175148	0.0032952		551	-0.00385819	0.0236846		551	0.0594476	0.0120465			3330.78	116595	35330.3			3330.78	92790.8	-16073.9			3330.78	243055	44591.5
550.5	0.0179067	0.0033624		550.5	-0.00339461	0.0239893		550.5	0.0597265	0.0122328			3331.76	128479	35462.3			3331.76	105258	-15648.9			3331.76	258175	44036.5
550	0.0176766	0.002939		550	-0.0035467	0.0239841		550	0.0606336	0.0124964			3332.74	140024	35691.3			3332.74	118657	-15134.9			3332.74	274240	43889.5
549.5	0.0181079	0.0029793		549.5	-0.00308351	0.0242392		549.5	0.0608611	0.0124082			3333.71	152078	34933.3			3333.71	131901	-14035.9			3333.71	291197	43174.5
549	0.0180178	0.0025607		549	-0.00323842	0.0242573		549	0.0611625	0.0126548			3334.69	165020	34222.3			3334.69	146081	-12644.9			3334.69	310356	41761.5
548.5	0.018419	0.002475		548.5	-0.00292693	0.0241536		548.5	0.0615246	0.0123183			3335.67	178155	32180.3			3335.67	161072	-12034.9			3335.67	331311	40801.5
548	0.0187781	0.0024899		548	-0.00274286	0.0245879		548	0.0618757	0.0123217			3336.65	193567	33337.3			3336.65	176487	-11540.9			3336.65	354238	41688.5
547.5	0.0190317	0.0024415		547.5	-0.00276345	0.0247242		547.5	0.0623448	0.0126163			3337.62	208544	35704.3			3337.62	193482	-10972.9			3337.62	378381	42012.5
547	0.0194454	0.0024633		547	-0.0025126	0.0248605		547	0.0629189	0.0127139			3338.6	222793	37089.3			3338.6	212237	-11043.9			3338.6	404140	41912.5
546.5	0.0195473	0.0022128		546.5	-0.0023889	0.0249843		546.5	0.0631165	0.0125879			3339.58	235912	38256.3			3339.58	230681	-11070.9			3339.58	429856	41178.5
546	0.019772	0.002078		546	-0.0022244	0.0252153		546	0.0635971	0.0127078			3340.56	246643	38280.3			3340.56	249601	-10042.9			3340.56	454885	39868.5
545.5	0.0198301	0.0018643		545.5	-0.00215072	0.0249819		545.5	0.0642332	0.0130067			3341.53	256596	38693.3			3341.53	269377	-9812.89			3341.53	480471	39932.5
545	0.0201833	0.0017772		545	-0.00180239	0.0252615		545	0.0643371	0.0127274			3342.51	266637	39722.3			3342.51	288676	-10468.9			3342.51	505845	41091.5
544.5	0.0201542	0.0014705		544.5	-0.00195052	0.0254124		544.5	0.0649877	0.0128339			3343.49	276679	40591.3			3343.49	306596	-11742.9			3343.49	529950	42984.5
544	0.0208274	0.0017095		544	-0.00150958	0.0256633		544	0.0654236	0.0130142			3344.47	284512	40458.3			3344.47	322600	-12662.9			3344.47	552156	44866.5
543.5	0.0210606	0.0015778		543.5	-0.00108335	0.0255515		543.5	0.0659701	0.0129993			3345.44	289750	41387.3			3345.44	337465	-13819.9			3345.44	570900	47009.5
543	0.0212437	0.0014339		543	-0.000885461	0.0258268		543	0.0665349	0.0133742			3346.42	291770	41950.3			3346.42	350292	-15396.9			3346.42	585777	48700.5
542.5	0.0214762	0.0012829		542.5	-0.00058971	0.0259312		542.5	0.0667068	0.0131299			3347.4	291726	42331.3			3347.4	360216	-16753.9			3347.4	597236	50525.5
542	0.0216551	0.0010841		542	-0.00045629	0.0260565		542	0.0671485	0.0136266			3348.38	288790	42656.3			3348.38	366448	-17668.9			3348.38	603196	51468.5
541.5	0.02225	0.0012459		541.5	-0.000429043	0.0265044		541.5	0.0675779	0.0133137			3349.35	281513	42546.3			3349.35	369259	-18222.9			3349.35	602784	51256.5
541	0.0222038	0.0010069		541	-0.00016233	0.0264129		541	0.0680008	0.0136947			3350.33	270416	42175.3			3350.33	368447	-18470.9			3350.33	595296	50071.5
540.5	0.0225072	0.0008766		540.5	-8.25083e-05	0.0263838		540.5	0.0685045	0.0138304			3351.31	257693	42431.3			3351.31	364878	-18986.9			3351.31	583529	49142.5
540	0.0228959	0.00094		540	0.000367002	0.0266979		540	0.0687148	0.0136743			3352.29	242330	41496.3			3352.29	357657	-20304.9			3352.29	567162	49016.5
539.5	0.0229131	0.0007597		539.5	0.00048213	0.0269213		539.5	0.0695285	0.0137186			3353.26	223313	40179.3			3353.26	346938	-21927.9			3353.26	546123	47506.5
539	0.0233295	0.0006902		539	0.000779415	0.0270741		539	0.0700805	0.0139685			3354.24	202480	37232.3			3354.24	333172	-23561.9			3354.24	519804	45165.5
538.5	0.0235276	0.0007401		538.5	0.00102886	0.0267618		538.5	0.0703058	0.014028			3355.22	181293	35816.3			3355.22	316055	-25610.9			3355.22	489787	43453.5
538	0.0240284	0.0007871		538	0.00110382	0.0270561		538	0.070726	0.0141669			3356.2	159549	35416.3			3356.2	295666	-26376.9			3356.2	455983	42776.5
537.5	0.0243395	0.0005852		537.5	0.00152544	0.0272785		537.5	0.0713746	0.0143553			3357.17	135999	34898.3			3357.17	273029	-26269.9			3357.17	418910	42239.5
537	0.0246078	0.0005853		537	0.00180789	0.0274455		537	0.0717533	0.0145188			3358.15	110618	33768.3			3358.15	247936	-25390.9			3358.15	379575	41169.5
536.5	0.0245717	0.0002759		536.5	0.00187492	0.0277411		536.5	0.0719687	0.0143368			3359.13	84921.8	33024.3			3359.13	221278	-24982.9			3359.13	339313	40562.5
536	0.0250979	0.0001578		536	0.00260381	0.0278623		536	0.0725489	0.014498			3360.11	60010.8	32503.3			3360.11	194684	-25120.9			3360.11	298156	39889.5
535.5	0.0254204	0.0002079		535.5	0.00252475	0.0278957		535.5	0.0731608	0.0145978			3361.08	35705.8	31436.3			3361.08	167289	-25919.9			3361.08	256297	38945.5
535	0.0257329	0.0001749		535	0.00320938	0.0279424		535	0.0736957	0.0148378			3362.06	14100.8	31688.3			3362.06	139573	-26410.9			3362.06	216906	38995.5
534.5	0.0259809	0.0003156		534.5	0.00394684	0.0283655		534.5	0.0740468	0.0147562			3363.04	-4352.18	31640.3			3363.04	110903	-25479.9			3363.04	179348	38875.5
534	0.0264047	0.0001871		534	0.00378297	0.0283368		534	0.0743993	0.0150142			3364.02	-19908.2	31776.3			3364.02	82243.8	-24633.9			3364.02	143158	39117.5
533.5	0.0266197	2.2e-05		533.5	0.00344386	0.0283688		533.5	0.0750877	0.0150504			3364.99	-34640.2	30891.3			3364.99	54082.8	-24048.9			3364.99	108611	38309.5
533	0.0272616	0.0003188		533	0.00358943	0.0286405		533	0.0754383	0.0153215			3365.97	-48081.2	30386.3			3365.97	27603.8	-23940.9			3365.97	74897.6	37389.5
532.5	0.0277369	0.0001864		532.5	0.00407936	0.0287737		532.5	0.0757932	0.0152246			3366.95	-58470.2	30515.3			3366.95	3583.76	-22869.9			3366.95	44643.6	37799.5
532	0.0280232	0.0001302		532	0.00401438	0.0286605		532	0.0762428	0.0153645			3367.93	-69077.2	29575.3			3367.93	-18563.2	-22485.9			3367.93	16936.6	37943.5
531.5	0.0282328	1.58e-05		531.5	0.00433942	0.0289022		531.5	0.0768458	0.0155833			3368.91	-80686.2	27101.3			3368.91	-38594.2	-22908.9			3368.91	-8937.43	36385.5
531	0.0284025	-0.0002012		531	0.00480633	0.0294195		531	0.0774931	0.0158034			3369.88	-90996.2	23775.3			3369.88	-57174.2	-23668.9			3369.88	-33116.4	34651.5
530.5	0.0290157	-0.0001091		530.5	0.00477115	0.0290693		530.5	0.0778967	0.0160076			3370.86	-98825.2	22277.3			3370.86	-74055.2	-23951.9			3370.86	-54674.4	32528.5
530	0.0295494	-4.62e-05		530	0.0049945	0.029457		530	0.0781846	0.0158576			3371.84	-106413	21146.3			3371.84	-90959.2	-24695.9			3371.84	-74081.4	30073.5
529.5	0.0298316	-6.72e-05		529.5	0.00551923	0.0296444		529.5	0.0788301	0.0160264			3372.81	-113381	19483.3			3372.81	-106720	-25437.9			3372.81	-91047.4	28536.5
529	0.0299116	-0.000289		529	0.00570049	0.0298523		529	0.0792913	0.0162734			3373.79	-119121	17701.3			3373.79	-120934	-25625.9			3373.79	-107423	26356.5
528.5	0.0306844	-6.4e-05		528.5	0.00610497	0.0299842		528.5	0.0798889	0.0164113			3374.77	-121416	17401.3			3374.77	-132836	-25159.9			3374.77	-119522	24959.5
528	0.0312383	-6.87e-05		528	0.0063658	0.0300715		528	0.0801098	0.0161966			3375.75	-123743	17299.3			3375.75	-142558	-24886.9			3375.75	-129572	23866.5
527.5	0.0314228	-7.02e-05		527.5	0.00649628	0.0303733		527.5	0.080909	0.0167838			3376.73	-126164	16923.3			3376.73	-151207	-24766.9			3376.73	-138292	23701.5
527	0.0316771	-0.0002034		527	0.00666168	0.0300644		527	0.0809664	0.0165379			3377.7	-128743	16682.3			3377.7	-158423	-25288.9			3377.7	-144771	24171.5
526.5	0.0321226	-0.0004141		526.5	0.00676299	0.0304502		526.5	0.0819558	0.0168304			3378.68	-130931	15348.3			3378.68	-164771	-24752.9			3378.68	-151209	23650.5
526	0.032459	-0.0003654		526	0.00728618	0.0306998		526	0.0823472	0.0169915			3379.66	-134565	13334.3			3379.66	-169024	-25165.9			3379.66	-158785	20836.5
525.5	0.0329393	-0.0001525		525.5	0.00767787	0.0308576		525.5	0.0828369	0.0172233			3380.64	-136015	11167.3			3380.64	-172261	-25372.9			3380.64	-166367	18795.5
525	0.0335284	-0.0001023		525	0.00786208	0.0308443		525	0.0835463	0.0174247			3381.61	-136392	10022.3			3381.61	-175259	-25382.9			3381.61	-172561	17872.5
524.5	0.0340816	-0.0001998		524.5	0.00814964	0.0313704		524.5	0.0841778	0.0176341			3382.59	-136939	9399.3			3382.59	-177723	-25735.9			3382.59	-177099	16372.5
524	0.0343415	-0.0001605		524	0.00842301	0.0311343		524	0.0845615	0.0178068			3383.57	-136071	8258.3			3383.57	-179295	-25936.9			3383.57	-181518	15562.5
523.5	0.0347832	-0.000222		523.5	0.00864904	0.0315845		523.5	0.08504	0.0179531			3384.55	-133318	8154.3			3384.55	-180373	-25956.9			3384.55	-184513	16108.5
523	0.0355076	-7.14e-05		523	0.00900466	0.0315961		523	0.0855928	0.0181462			3385.52	-129434	8469.3			3385.52	-181002	-25578.9			3385.52	-185017	17358.5
522.5	0.03582	-6.1e-06		522.5	0.00904175	0.0316193		522.5	0.0860671	0.0181366			3386.5	-126775	7765.3			3386.5	-181925	-25036.9			3386.5	-186360	16998.5
522	0.0363471	0.0001412		522	0.00970335	0.0320572		522	0.0869001	0.0185458			3387.48	-124411	8141.3			3387.48	-181282	-25165.9			3387.48	-186839	16538.5
521.5	0.0367669	0		521.5	0.00948576	0.0317174		521.5	0.0871444	0.0182952			3388.46	-122479	9001.3			3388.46	-178857	-24860.9			3388.46	-185287	16991.5
521	0.0377293	0.0002753		521	0.00972126	0.0319064		521	0.0880801	0.0188275			3389.43	-119691	9145.3			3389.43	-175819	-24093.9			3389.43	-183063	17941.5
520.5	0.0379642	0.000257		520.5	0.010038	0.0322654		520.5	0.088495	0.0191254			3390.41	-117479	10296.3			3390.41	-172088	-23618.9			3390.41	-180562	18258.5
520	0.0386358	0.0003488		520	0.0103925	0.0323496		520	0.0889794	0.0190495			3391.39	-114234	11871.3			3391.39	-168434	-23365.9			3391.39	-178173	19303.5
519.5	0.0392427	0.0005292		519.5	0.0105731	0.0324019		519.5	0.0897075	0.0192728			3392.37	-110923	12493.3			3392.37	-164826	-23117.9			3392.37	-176956	19127.5
519	0.0395141	0.0003391		519	0.0109162	0.0326215		519	0.0901821	0.0196242			3393.34	-107300	12476.3			3393.34	-160879	-22501.9			3393.34	-177095	18813.5
518.5	0.0405327	0.0006336		518.5	0.0112479	0.0330119		518.5	0.090764	0.0196181			3394.32	-102536	12976.3			3394.32	-157140	-21530.9			3394.32	-176629	19179.5
518	0.0406117	0.0005003		518	0.0112133	0.0330275		518	0.0914843	0.019985			3395.3	-98921.2	12578.3			3395.3	-153051	-19978.9			3395.3	-175313	18791.5
517.5	0.0413917	0.0007833		517.5	0.0120109	0.0330046		517.5	0.0920542	0.0201596			3396.28	-95479.2	12981.3			3396.28	-148643	-17888.9			3396.28	-173286	20228.5
517	0.0420854	0.0007564		517	0.0121244	0.0330902		517	0.0926608	0.0203982			3397.25	-92330.2	13964.3			3397.25	-145373	-16384.9			3397.25	-171822	20368.5
516.5	0.0423744	0.0005355		516.5	0.0121633	0.0333		516.5	0.0934101	0.0207075			3398.23	-89673.2	14030.3			3398.23	-142232	-15739.9			3398.23	-168429	20136.5
516	0.0429972	0.0008937		516	0.0120044	0.0333519		516	0.0937887	0.0208813			3399.21	-86789.2	15586.3			3399.21	-139902	-14659.9			3399.21	-164509	19866.5
515.5	0.0435766	0.0007879		515.5	0.012641	0.0335566		515.5	0.0946179	0.021038			3400.19	-84059.2	16553.3			3400.19	-138047	-12604.9			3400.19	-160504	19460.5
515	0.0440309	0.0009329		515	0.0131829	0.0340162		515	0.0947568	0.0212477			3401.16	-83094.2	16230.3			3401.16	-136404	-10970.9			3401.16	-157197	19076.5
514.5	0.0446788	0.0007246		514.5	0.0133782	0.0341864		514.5	0.0956845	0.021563			3402.14	-82592.2	16194.3			3402.14	-134383	-9828.89			3402.14	-154100	18330.5
514	0.0451423	0.0007872		514	0.0137463	0.0343231		514	0.0959312	0.0215773			3403.12	-82231.2	16170.3			3403.12	-132510	-9747.89			3403.12	-151086	17886.5
513.5	0.0458024	0.0007069		513.5	0.0136891	0.0345352		513.5	0.096674	0.0217792			3404.1	-81805.2	16012.3			3404.1	-130415	-9099.89			3404.1	-149048	16939.5
513	0.0465148	0.0011427		513	0.0140511	0.034695		513	0.0972933	0.0222338			3405.07	-80673.2	16344.3			3405.07	-127831	-8298.89			3405.07	-146500	15469.5
512.5	0.046896	0.0010248		512.5	0.0145617	0.0350941		512.5	0.0978375	0.0221967			3406.05	-79098.2	15409.3			3406.05	-125542	-7027.89			3406.05	-144815	14224.5
512	0.0477175	0.0012247		512	0.014577	0.035025		512	0.0987066	0.0226439			3407.03	-76097.2	14999.3			3407.03	-123195	-5769.89			3407.03	-142697	14358.5
511.5	0.0482027	0.0010703		511.5	0.0148772	0.035237		511.5	0.0990284	0.0225104			3408.01	-71938.2	16096.3			3408.01	-120335	-5334.89			3408.01	-140093	15445.5
511	0.0487554	0.0011364		511	0.015193	0.0354098		511	0.0998716	0.0228484			3408.98	-68861.2	14223.3			3408.98	-118787	-4909.89			3408.98	-139618	14867.5
510.5	0.049348	0.0013682		510.5	0.0155158	0.0355982		510.5	0.100271	0.0230558			3409.96	-65190.2	13679.3			3409.96	-117364	-5047.89			3409.96	-138075	16075.5
510	0.0499219	0.0014355		510	0.0156216	0.0357179		510	0.101125	0.023189			3410.94	-60968.2	15166.3			3410.94	-115588	-5199.89			3410.94	-135333	17450.5
509.5	0.0506034	0.0014048		509.5	0.0158173	0.035796		509.5	0.101572	0.0236272			3411.92	-57899.2	15637.3			3411.92	-113808	-4901.89			3411.92	-133186	17837.5
509	0.0512648	0.0014993		509	0.0159723	0.0358401		509	0.102125	0.0238302			3412.89	-54939.2	15788.3			3412.89	-112355	-4061.89			3412.89	-130409	17568.5
508.5	0.0516539	0.001649		508.5	0.0163016	0.0362403		508.5	0.102589	0.0238978			3413.87	-52172.2	16703.3			3413.87	-112001	-3684.89			3413.87	-127425	17004.5
508	0.0524645	0.0016848		508	0.0167789	0.0364308		508	0.103547	0.0243467			3414.85	-50325.2	17402.3			3414.85	-110962	-3473.89			3414.85	-125345	16668.5
507.5	0.0530555	0.0018124		507.5	0.0170846	0.0365781		507.5	0.103859	0.0244135			3415.83	-49134.2	17053.3			3415.83	-108036	-3074.89			3415.83	-123368	16300.5
507	0.0539067	0.0019523		507	0.0175787	0.0369107		507	0.104829	0.0247096			3416.8	-49072.2	15974.3			3416.8	-105537	-4868.89			3416.8	-121612	14746.5
506.5	0.0545865	0.0019958		506.5	0.0177157	0.0372023		506.5	0.105458	0.0248357			3417.78	-48817.2	16327.3			3417.78	-102319	-7182.89			3417.78	-120115	14104.5
506	0.0550809	0.0021247		506	0.017721	0.0371278		506	0.105861	0.0252448			3418.76	-47426.2	16550.3			3418.76	-98377.2	-8914.89			3418.76	-118030	13613.5
505.5	0.0560487	0.0021844		505.5	0.0183051	0.0373647		505.5	0.106615	0.0255593			3419.74	-46633.2	16102.3			3419.74	-94860.2	-9588.89			3419.74	-115700	11700.5
505	0.056485	0.0023956		505	0.0185488	0.0377808		505	0.106905	0.0257757			3420.71	-47077.2	14038.3			3420.71	-91781.2	-9854.89			3420.71	-114415	10082.5
504.5	0.0573021	0.002497		504.5	0.0189386	0.0380726		504.5	0.107878	0.0262071			3421.69	-47268.2	12540.3			3421.69	-88706.2	-9536.89			3421.69	-112168	9663.53
504	0.0579049	0.0025116		504	0.0192091	0.037903		504	0.108418	0.0262944			3422.67	-47464.2	12417.3			3422.67	-85698.2	-9178.89			3422.67	-109671	10348.5
503.5	0.0586822	0.0027765		503.5	0.0193277	0.0380985		503.5	0.109295	0.026743			3423.65	-47243.2	12380.3			3423.65	-83396.2	-9236.89			3423.65	-108280	10497.5
503	0.0596216	0.0029531		503	0.019393	0.0383169		503	0.109605	0.0269491			3424.62	-48275.2	11563.3			3424.62	-81543.2	-8705.89			3424.62	-107812	10489.5
502.5	0.0602129	0.0031725		502.5	0.0200113	0.0388411		502.5	0.110426	0.0270258			3425.6	-49366.2	10364.3			3425.6	-78928.2	-9500.89			3425.6	-108081	10200.5
502	0.0608824	0.0032093		502	0.020421	0.0390348		502	0.111058	0.0276109			3426.58	-49322.2	9862.3			3426.58	-77639.2	-10505.9			3426.58	-107545	11016.5
501.5	0.0618097	0.0034339		501.5	0.0205269	0.0390978		501.5	0.111916	0.0278048			3427.56	-48247.2	9717.3			3427.56	-77059.2	-10910.9			3427.56	-107116	12957.5
501	0.0626491	0.0036059		501	0.0209627	0.0392816		501	0.112597	0.0281073			3428.53	-46745.2	10713.3			3428.53	-75642.2	-9841.89			3428.53	-106929	13770.5
500.5	0.0635588	0.00389		500.5	0.0212646	0.0394857		500.5	0.113423	0.0286576			3429.51	-45736.2	11817.3			3429.51	-75444.2	-9019.89			3429.51	-106791	14400.5
500	0.0641455	0.0038193		500	0.0217938	0.0395962		500	0.113634	0.0285537			3430.49	-43994.2	12871.3			3430.49	-75812.2	-7970.89			3430.49	-105638	16096.5
499.5	0.0651492	0.0044526		499.5	0.0216572	0.0398365		499.5	0.114645	0.0289664			3431.47	-43153.2	13513.3			3431.47	-76499.2	-6668.89			3431.47	-104736	16561.5
499	0.0658532	0.0043563		499	0.0219703	0.0396754		499	0.115361	0.0292421			3432.44	-42000.2	14196.3			3432.44	-76471.2	-6106.89			3432.44	-103841	17198.5
498.5	0.0664997	0.0045372		498.5	0.0225451	0.0402355		498.5	0.115884	0.029401			3433.42	-41315.2	13174.3			3433.42	-76097.2	-6586.89			3433.42	-103888	17024.5
498	0.0675019	0.0048231		498	0.0228182	0.0404235		498	0.117096	0.0300558			3434.4	-40486.2	13301.3			3434.4	-75154.2	-8185.89			3434.4	-102838	16998.5
497.5	0.0684492	0.0051251		497.5	0.0230225	0.0406267		497.5	0.117778	0.0303974			3435.38	-41104.2	13798.3			3435.38	-74309.2	-9378.89			3435.38	-101706	17165.5
497	0.0694139	0.0052339		497	0.0233546	0.0407881		497	0.118304	0.0307793			3436.35	-40474.2	14012.3			3436.35	-73243.2	-10778.9			3436.35	-101221	17336.5
496.5	0.0703182	0.0056244		496.5	0.0238775	0.0412449		496.5	0.119154	0.0307183			3437.33	-38433.2	14541.3			3437.33	-72114.2	-11561.9			3437.33	-99915.4	16740.5
496	0.0711044	0.0056074		496	0.0241007	0.0412651		496	0.120066	0.0314071			3438.31	-37391.2	14056.3			3438.31	-70945.2	-12035.9			3438.31	-98869.4	15186.5
495.5	0.072214	0.0060634		495.5	0.0244822	0.0415992		495.5	0.120406	0.031316			3439.29	-37549.2	12320.3			3439.29	-70201.2	-11973.9			3439.29	-98173.4	12988.5
495	0.0730293	0.0062603		495	0.0246977	0.0415257		495	0.121607	0.0322082			3440.26	-37295.2	11026.3			3440.26	-69281.2	-11427.9			3440.26	-98117.4	10888.5
494.5	0.0742183	0.0065591		494.5	0.0252263	0.0420287		494.5	0.122509	0.0325331			3441.24	-38580.2	8055.3			3441.24	-68687.2	-11637.9			3441.24	-98930.4	8242.53
494	0.0751265	0.0067617		494	0.0255914	0.0420126		494	0.123307	0.0329021			3442.22	-40813.2	5501.3			3442.22	-68123.2	-12382.9			3442.22	-98822.4	6588.53
493.5	0.0761126	0.0070333		493.5	0.0256947	0.0423034		493.5	0.123881	0.0331644			3443.2	-41525.2	3430.3			3443.2	-67049.2	-12801.9			3443.2	-97821.4	7015.53
493	0.0770272	0.0071854		493	0.026037	0.0424702		493	0.124779	0.0335353			3444.17	-39584.2	4411.3			3444.17	-66268.2	-12110.9			3444.17	-94982.4	9215.53
492.5	0.0779386	0.0073998		492.5	0.0266416	0.0426338		492.5	0.125464	0.0339061			3445.15	-36445.2	5078.3			3445.15	-66010.2	-11970.9			3445.15	-91296.4	12137.5
492	0.0788276	0.0076902		492	0.0269648	0.0427734		492	0.126533	0.0345351			3446.13	-35123.2	3979.3			3446.13	-64692.2	-11671.9			3446.13	-88711.4	12356.5
491.5	0.0803172	0.0081801		491.5	0.0273334	0.043129		491.5	0.127184	0.0345473			3447.11	-34550.2	4538.3			3447.11	-62942.2	-11482.9			3447.11	-86428.4	12817.5
491	0.0811472	0.0085042		491	0.0279313	0.0433461		491	0.128135	0.0351648			3448.08	-34337.2	4784.3			3448.08	-61483.2	-11684.9			3448.08	-85386.4	13415.5
490.5	0.0823844	0.0087253		490.5	0.028441	0.0438274		490.5	0.128874	0.035432			3449.06	-34490.2	4757.3			3449.06	-60950.2	-11696.9			3449.06	-84248.4	12419.5
490	0.0836099	0.008999		490	0.0286945	0.043653		490	0.129834	0.0359257			3450.04	-34277.2	4921.3			3450.04	-59093.2	-11560.9			3450.04	-84211.4	12977.5
489.5	0.0844168	0.0092144		489.5	0.0291323	0.0440234		489.5	0.130772	0.0362885			3451.02	-33267.2	4905.3			3451.02	-57857.2	-10963.9			3451.02	-84707.4	13166.5
489	0.0857837	0.0098768		489	0.0301137	0.0444865		489	0.131515	0.0365495			3451.99	-33987.2	3389.3			3451.99	-56981.2	-12033.9			3451.99	-86316.4	12233.5
488.5	0.086866	0.0100846		488.5	0.030228	0.0445416		488.5	0.132743	0.0370656			3452.97	-33689.2	2808.3			3452.97	-55564.2	-13416.9			3452.97	-86510.4	11905.5
488	0.0878144	0.0102094		488	0.0310644	0.0446756		488	0.133849	0.0375768			3453.95	-33681.2	2836.3			3453.95	-54257.2	-14595.9			3453.95	-86094.4	12601.5
487.5	0.0889143	0.0103737		487.5	0.0315309	0.0448803		487.5	0.134508	0.0381924			3454.93	-32492.2	5580.3			3454.93	-52882.2	-15295.9			3454.93	-82207.4	13622.5
487	0.0901779	0.0110816		487	0.0317066	0.0449237		487	0.135423	0.0384179			3455.9	-30564.2	9386.3			3455.9	-51246.2	-15312.9			3455.9	-78942.4	15697.5
486.5	0.0915504	0.0113792		486.5	0.0317384	0.045215		486.5	0.13651	0.0390648			3456.88	-29997.2	10851.3			3456.88	-49391.2	-15524.9			3456.88	-76494.4	16413.5
486	0.092762	0.0117295		486	0.0324463	0.0457901		486	0.137541	0.0394203			3457.86	-31241.2	10493.3			3457.86	-47711.2	-15783.9			3457.86	-75978.4	15565.5
485.5	0.0939639	0.0122003		485.5	0.0325548	0.0458776		485.5	0.138565	0.0398932			3458.84	-33515.2	10128.3			3458.84	-45890.2	-15161.9			3458.84	-76127.4	14105.5
485	0.0951034	0.0123585		485	0.0334405	0.0459282		485	0.139649	0.0404008			3459.81	-33747.2	10265.3			3459.81	-43739.2	-14247.9			3459.81	-75389.4	12900.5
484.5	0.0965901	0.0127925		484.5	0.0338377	0.0462588		484.5	0.140524	0.0408087			3460.79	-33036.2	12362.3			3460.79	-42982.2	-13599.9			3460.79	-72715.4	12983.5
484	0.0978191	0.0129385		484	0.034299	0.0466616		484	0.141702	0.0411884			3461.77	-31266.2	14148.3			3461.77	-41650.2	-13291.9			3461.77	-69448.4	12551.5
483.5	0.0992785	0.0134193		483.5	0.0347642	0.0464847		483.5	0.142396	0.0415891			3462.75	-30404.2	15370.3			3462.75	-40636.2	-13728.9			3462.75	-68454.4	11868.5
483	0.10031	0.0137139		483	0.0351699	0.046876		483	0.143677	0.0420599			3463.72	-30561.2	15708.3			3463.72	-39481.2	-13092.9			3463.72	-67413.4	10461.5
482.5	0.101795	0.0142143		482.5	0.035896	0.0471923		482.5	0.144718	0.0427289			3464.7	-31615.2	14718.3			3464.7	-38241.2	-12634.9			3464.7	-67043.4	8039.53
482	0.103	0.0146221		482	0.0362241	0.0474334		482	0.145505	0.0430917			3465.68	-33555.2	13668.3			3465.68	-37698.2	-12063.9			3465.68	-67156.4	4879.53
481.5	0.104325	0.014868		481.5	0.0367505	0.0475312		481.5	0.146565	0.0432745			3466.66	-33431.2	14288.3			3466.66	-39031.2	-12180.9			3466.66	-67328.4	3879.53
481	0.105345	0.0150442		481	0.037399	0.0482102		481	0.147602	0.0439243			3467.63	-32385.2	14610.3			3467.63	-40401.2	-12217.9			3467.63	-66375.4	3916.53
480.5	0.106801	0.0153375		480.5	0.0381487	0.0481234		480.5	0.148875	0.0445561			3468.61	-31281.2	15961.3			3468.61	-40702.2	-11665.9			3468.61	-66004.4	4000.53
480	0.107731	0.0155547		480	0.0384605	0.0485149		480	0.149894	0.0448368			3469.59	-31033.2	16640.3			3469.59	-39985.2	-10830.9			3469.59	-65764.4	3924.53
479.5	0.109539	0.016095		479.5	0.0391907	0.0486554		479.5	0.151027	0.0454245			3470.57	-30938.2	15665.3			3470.57	-38071.2	-9986.89			3470.57	-67390.4	2992.53
479	0.111207	0.0166674		479	0.0399548	0.0490288		479	0.152385	0.0460114			3471.54	-30338.2	14902.3			3471.54	-37473.2	-9579.89			3471.54	-66911.4	3309.53
478.5	0.112483	0.0169768		478.5	0.0407024	0.049468		478.5	0.153397	0.0464066			3472.52	-29504.2	14009.3			3472.52	-37571.2	-9358.89			3472.52	-66295.4	4111.53
478	0.113723	0.0172546		478	0.0407772	0.0495014		478	0.154362	0.0466992			3473.5	-27318.2	15163.3			3473.5	-36804.2	-9617.89			3473.5	-64193.4	7064.53
477.5	0.114648	0.0173656		477.5	0.0415657	0.0497245		477.5	0.155383	0.0472228			3474.48	-25098.2	16696.3			3474.48	-34970.2	-9352.89			3474.48	-62843.4	9529.53
477	0.116572	0.0181063		477	0.0420538	0.0497569		477	0.156391	0.0475207			3475.45	-23493.2	17250.3			3475.45	-33310.2	-9505.89			3475.45	-61253.4	10711.5
476.5	0.118211	0.0184756		476.5	0.0429295	0.0503432		476.5	0.157747	0.0481469			3476.43	-21083.2	18606.3			3476.43	-32036.2	-9561.89			3476.43	-58887.4	13521.5
476	0.119845	0.018896		476	0.0435966	0.0504124		476	0.159023	0.0489314			3477.41	-17896.2	19878.3			3477.41	-31367.2	-9935.89			3477.41	-56713.4	16167.5
475.5	0.120912	0.0191476		475.5	0.0445234	0.0509195		475.5	0.160155	0.0491762			3478.39	-16969.2	19700.3			3478.39	-30249.2	-9921.89			3478.39	-54959.4	16862.5
475	0.122658	0.0195981		475	0.0451146	0.0513899		475	0.161404	0.0495741			3479.36	-16583.2	19519.3			3479.36	-29447.2	-10353.9			3479.36	-54025.4	17026.5
474.5	0.124461	0.020265		474.5	0.04605	0.0514784		474.5	0.162553	0.0502529			3480.34	-17276.2	20209.3			3480.34	-28650.2	-9604.89			3480.34	-54221.4	17902.5
474	0.125801	0.020547		474	0.0465256	0.0517469		474	0.163898	0.0508825			3481.32	-18117.2	21143.3			3481.32	-27626.2	-9128.89			3481.32	-54554.4	18407.5
473.5	0.127226	0.021069		473.5	0.0473301	0.0522104		473.5	0.164749	0.0514053			3482.3	-19286.2	20982.3			3482.3	-26597.2	-8720.89			3482.3	-55491.4	17824.5
473	0.128911	0.0212069		473	0.0476735	0.05203		473	0.165787	0.0518			3483.27	-19391.2	20614.3			3483.27	-25706.2	-7773.89			3483.27	-54753.4	17393.5
472.5	0.13048	0.0216842		472.5	0.0481983	0.0522802		472.5	0.167541	0.0526934			3484.25	-19752.2	19615.3			3484.25	-24914.2	-7640.89			3484.25	-54415.4	15873.5
472	0.131885	0.0219026		472	0.0494378	0.0528628		472	0.168531	0.0528046			3485.23	-20493.2	17633.3			3485.23	-23018.2	-7927.89			3485.23	-53952.4	13537.5
471.5	0.13352	0.0226544		471.5	0.0498262	0.0528587		471.5	0.169959	0.0535384			3486.21	-20984.2	15563.3			3486.21	-21343.2	-7549.89			3486.21	-54284.4	11363.5
471	0.135108	0.0228327		471	0.0508468	0.0530847		471	0.171109	0.0542192			3487.18	-20231.2	14935.3			3487.18	-20573.2	-6862.89			3487.18	-54180.4	10188.5
470.5	0.136946	0.0235015		470.5	0.0516724	0.0537839		470.5	0.172434	0.0545724			3488.16	-20369.2	14969.3			3488.16	-19786.2	-6076.89			3488.16	-54465.4	9324.53
470	0.138408	0.0240201		470	0.0522042	0.0537642		470	0.173688	0.0552519			3489.14	-20362.2	14519.3			3489.14	-18718.2	-5980.89			3489.14	-54497.4	8741.53
469.5	0.140134	0.0245901		469.5	0.0531583	0.0541947		469.5	0.174813	0.0557286			3490.12	-19911.2	13955.3			3490.12	-18640.2	-6860.89			3490.12	-53024.4	8946.53
469	0.141908	0.0249035		469	0.0539988	0.0543163		469	0.176292	0.0563079			3491.09	-19383.2	14262.3			3491.09	-18029.2	-7241.89			3491.09	-51455.4	8325.53
468.5	0.143482	0.0252251		468.5	0.0545941	0.0546187		468.5	0.177668	0.0570624			3492.07	-18287.2	14747.3			3492.07	-17820.2	-8955.89			3492.07	-50342.4	8121.53
468	0.145065	0.0257896		468	0.0557221	0.0552025		468	0.17903	0.0575718			3493.05	-18932.2	13327.3			3493.05	-18860.2	-10885.9			3493.05	-50330.4	7195.53
467.5	0.146964	0.0264943		467.5	0.0563826	0.0555317		467.5	0.18034	0.0582445			3494.03	-19310.2	12851.3			3494.03	-20008.2	-12771.9			3494.03	-49667.4	7631.53
467	0.14883	0.0269005		467	0.0570714	0.0557727		467	0.181437	0.0586944			3495	-18677.2	11497.3			3495	-20764.2	-13443.9			3495	-49170.4	7210.53
466.5	0.150276	0.0272935		466.5	0.0581976	0.0560954		466.5	0.182739	0.0591565			3495.98	-17072.2	10867.3			3495.98	-21298.2	-14563.9			3495.98	-48130.4	5670.53
466	0.152178	0.0278178		466	0.0588105	0.0564145		466	0.183998	0.0597897			3496.96	-14314.2	10187.3			3496.96	-20954.2	-15526.9			3496.96	-46234.4	5207.53
465.5	0.15348	0.0280057		465.5	0.0598736	0.0565013		465.5	0.185527	0.0601913			3497.94	-11731.2	10188.3			3497.94	-20674.2	-17290.9			3497.94	-44643.4	5697.53
465	0.155642	0.028804		465	0.0608067	0.0569224		465	0.186668	0.0607394			3498.91	-7865.18	11118.3			3498.91	-20268.2	-18435.9			3498.91	-41689.4	7185.53
464.5	0.157409	0.0292505		464.5	0.0616094	0.057227		464.5	0.188212	0.0616628			3499.89	-4963.18	12125.3			3499.89	-19899.2	-19840.9			3499.89	-38850.4	7541.53
464	0.159075	0.0297213		464	0.0625734	0.0574168		464	0.18955	0.0621497			3500.87	-3607.18	11494.3			3500.87	-19795.2	-20637.9			3500.87	-36212.4	7369.53
463.5	0.160973	0.0301541		463.5	0.0634528	0.0577772		463.5	0.190846	0.0627326			3501.85	-4416.18	9168.3			3501.85	-18743.2	-20376.9			3501.85	-35685.4	7283.53
463	0.16239	0.0306212		463	0.0643664	0.0579377		463	0.191927	0.063302			3502.82	-4517.18	8108.3			3502.82	-17171.2	-21387.9			3502.82	-35151.4	6799.53
462.5	0.164385	0.0311421		462.5	0.0655254	0.0583393		462.5	0.193474	0.0637982			3503.8	-3881.18	7402.3			3503.8	-15954.2	-22038.9			3503.8	-34677.4	6912.53
462	0.165851	0.0316201		462	0.0663351	0.058612		462	0.194666	0.0641829			3504.78	-3986.18	6332.3			3504.78	-15091.2	-21819.9			3504.78	-35087.4	6185.53
461.5	0.167549	0.0321311		461.5	0.0674483	0.0589592		461.5	0.196143	0.064905			3505.76	-3065.18	5838.3			3505.76	-16034.2	-22620.9			3505.76	-34524.4	5984.53
461	0.169193	0.0325385		461	0.0682607	0.0592794		461	0.197685	0.0655272			3506.73	-1892.18	5606.3			3506.73	-16518.2	-23760.9			3506.73	-32154.4	6790.53
460.5	0.171241	0.0332436		460.5	0.0694913	0.0596151		460.5	0.19895	0.0661403			3507.71	-976.176	5642.3			3507.71	-17007.2	-24957.9			3507.71	-30006.4	7688.53
460	0.172729	0.0335707		460	0.0702722	0.0598955		460	0.200182	0.0666866			3508.69	-771.176	4834.3			3508.69	-17260.2	-26150.9			3508.69	-28647.4	6881.53
459.5	0.174618	0.0340054		459.5	0.0715898	0.0601556		459.5	0.201733	0.067468			3509.67	-2339.18	3319.3			3509.67	-18144.2	-26913.9			3509.67	-27913.4	5954.53
459	0.176587	0.0346216		459	0.0722011	0.0605026		459	0.203076	0.0679453			3510.65	-3465.18	1602.3			3510.65	-18307.2	-26517.9			3510.65	-26063.4	5140.53
458.5	0.178215	0.0350273		458.5	0.0733564	0.0608052		458.5	0.20476	0.0688937			3511.62	-5038.18	1010.3			3511.62	-16577.2	-25746.9			3511.62	-24478.4	4361.53
458	0.17994	0.0357673		458	0.0741976	0.0609946		458	0.20593	0.0692788			3512.6	-5473.18	1092.3			3512.6	-15088.2	-25021.9			3512.6	-23249.4	4635.53
457.5	0.181908	0.0360952		457.5	0.0753797	0.0616028		457.5	0.207369	0.0699077			3513.58	-5733.18	855.305			3513.58	-15164.2	-24691.9			3513.58	-21632.4	5966.53
457	0.18363	0.0366283		457	0.0766709	0.062001		457	0.208595	0.0702827			3514.55	-5425.18	-332.695			3514.55	-15576.2	-24846.9			3514.55	-20753.4	7422.53
456.5	0.185507	0.0370859		456.5	0.0775241	0.0622705		456.5	0.210011	0.0711538			3515.53	-5260.18	-1166.7			3515.53	-16292.2	-25604.9			3515.53	-19193.4	6748.53
456	0.187463	0.0377563		456	0.0785241	0.0624612		456	0.211455	0.071572			3516.51	-4594.18	-1992.7			3516.51	-16460.2	-25776.9			3516.51	-18872.4	5470.53
455.5	0.189342	0.0382356		455.5	0.0796664	0.0628818		455.5	0.212843	0.0721987			3517.49	-3757.18	-2316.7			3517.49	-17001.2	-26328.9			3517.49	-18773.4	3968.53
455	0.191012	0.0386507		455	0.0803524	0.0631076		455	0.214482	0.0728362			3518.47	-913.176	-1640.7			3518.47	-17501.2	-26316.9			3518.47	-17451.4	2897.53
454.5	0.193024	0.0394662		454.5	0.0815398	0.0634613		454.5	0.215981	0.0735079			3519.44	2.82422	-1722.7			3519.44	-17839.2	-25901.9			3519.44	-17218.4	852.531
454	0.195038	0.0399818		454	0.0828708	0.0637546		454	0.217265	0.0740421			3520.42	1923.82	-1809.7			3520.42	-17787.2	-25671.9			3520.42	-17080.4	-604.469
453.5	0.196761	0.0406979		453.5	0.0842302	0.0641318		453.5	0.218663	0.0746873			3521.4	3828.82	-1605.7			3521.4	-17193.2	-25296.9			3521.4	-17365.4	-1080.47
453	0.198428	0.0407719		453	0.0850692	0.0644876		453	0.219686	0.0751544			3522.38	4370.82	-365.695			3522.38	-15410.2	-25830.9			3522.38	-16713.4	-1446.47
452.5	0.20021	0.0413106		452.5	0.0861737	0.0648932		452.5	0.221143	0.0760472			3523.35	4063.82	-266.695			3523.35	-14569.2	-27455.9			3523.35	-15911.4	-1733.47
452	0.201989	0.0421238		452	0.0873715	0.0651563		452	0.222603	0.076351			3524.33	2889.82	-551.695			3524.33	-13656.2	-28964.9			3524.33	-15728.4	-1534.47
451.5	0.204117	0.0424241		451.5	0.0884784	0.065354		451.5	0.223862	0.0769231			3525.31	2640.82	-1675.7			3525.31	-12832.2	-29737.9			3525.31	-16978.4	-2911.47
451	0.205629	0.042934		451	0.089668	0.0657265		451	0.225278	0.0776882			3526.29	4083.82	-2521.7			3526.29	-11651.2	-31199.9			3526.29	-16761.4	-3265.47
450.5	0.207693	0.0436547		450.5	0.0907373	0.06607		450.5	0.226674	0.0782814			3527.26	4934.82	-3215.7			3527.26	-10896.2	-32568.9			3527.26	-15853.4	-4754.47
450	0.209559	0.0439971		450	0.0920887	0.066353		450	0.228191	0.0789397			3528.24	5008.82	-3240.7			3528.24	-10478.2	-34855.9			3528.24	-15608.4	-4649.47
449.5	0.210571	0.0450943		449.5	0.0919069	0.0666425		449.5	0.228298	0.0798009			3529.22	4238.82	-3410.7			3529.22	-11143.2	-36900.9			3529.22	-15103.4	-4472.47
449	0.212427	0.045628		449	0.0936274	0.0672049		449	0.229868	0.0803636			3530.2	2920.82	-4824.7			3530.2	-10936.2	-38752.9			3530.2	-14254.4	-5479.47
448.5	0.214191	0.046324		448.5	0.0945413	0.0675488		448.5	0.231229	0.0810768			3531.17	1824.82	-5521.7			3531.17	-11361.2	-39990.9			3531.17	-13211.4	-4942.47
448	0.21605	0.0467236		448	0.0957302	0.0681657		448	0.232634	0.0815427			3532.15	513.824	-6118.7			3532.15	-11530.2	-40371.9			3532.15	-12349.4	-4478.47
447.5	0.217974	0.0471011		447.5	0.0969316	0.0681035		447.5	0.234132	0.0821732			3533.13	-282.176	-5716.7			3533.13	-11997.2	-40145.9			3533.13	-12264.4	-4463.47
447	0.219724	0.0479282		447	0.0979484	0.0684355		447	0.23547	0.0828053			3534.11	-586.176	-4735.7			3534.11	-12291.2	-39368.9			3534.11	-10614.4	-4056.47
446.5	0.222115	0.0485301		446.5	0.0995932	0.0689382		446.5	0.23682	0.0832763			3535.08	-2519.18	-5115.7			3535.08	-11730.2	-38414.9			3535.08	-9218.43	-4049.47
446	0.223668	0.0490417		446	0.100719	0.0692498		446	0.23861	0.0841664			3536.06	-4871.18	-5724.7			3536.06	-11468.2	-37052.9			3536.06	-9201.43	-4439.47
445.5	0.225447	0.0497091		445.5	0.101891	0.0695707		445.5	0.239898	0.0846444			3537.04	-4986.18	-5657.7			3537.04	-12266.2	-37435.9			3537.04	-8745.43	-4532.47
445	0.227494	0.0502105		445	0.103078	0.0699405		445	0.241094	0.0853082			3538.02	-4175.18	-6067.7			3538.02	-12119.2	-38406.9			3538.02	-8464.43	-4025.47
444.5	0.2294	0.0507212		444.5	0.104339	0.0702522		444.5	0.242851	0.0858539			3538.99	-2323.18	-6848.7			3538.99	-11226.2	-38904.9			3538.99	-8672.43	-3823.47
444	0.231338	0.0515117		444	0.105688	0.0706635		444	0.244347	0.0866336			3539.97	-1058.18	-7250.7			3539.97	-10917.2	-38725.9			3539.97	-8957.43	-4543.47
443.5	0.233316	0.051942		443.5	0.106702	0.0710858		443.5	0.245802	0.0872242			3540.95	-447.176	-7171.7			3540.95	-10043.2	-38579.9			3540.95	-9028.43	-5010.47
443	0.235188	0.0527989		443	0.108007	0.071482		443	0.247261	0.0876665			3541.93	-430.176	-6278.7			3541.93	-10517.2	-38493.9			3541.93	-9449.43	-5110.47
442.5	0.237235	0.0533011		442.5	0.109393	0.0718554		442.5	0.248628	0.0882991			3542.9	-1699.18	-6629.7			3542.9	-11367.2	-38588.9			3542.9	-9577.43	-7284.47
442	0.239058	0.0537288		442	0.110579	0.0720222		442	0.249794	0.0889131			3543.88	-766.176	-4063.7			3543.88	-11363.2	-39109.9			3543.88	-8293.43	-7020.47
441.5	0.241128	0.0547075		441.5	0.11182	0.0723671		441.5	0.251069	0.0893133			3544.86	641.824	-2823.7			3544.86	-10682.2	-39500.9			3544.86	-7536.43	-7104.47
441	0.243086	0.05524		441	0.112744	0.0724744		441	0.252466	0.0901528			3545.84	1207.82	-2083.7			3545.84	-9501.24	-40542.9			3545.84	-7013.43	-6915.47
440.5	0.24501	0.0560121		440.5	0.114208	0.0730521		440.5	0.254079	0.0905626			3546.81	1152.82	-1747.7			3546.81	-8470.24	-41646.9			3546.81	-7388.43	-6922.47
440	0.246963	0.0564574		440	0.115702	0.0732342		440	0.255387	0.091237			3547.79	1016.82	-1915.7			3547.79	-7466.24	-42785.9			3547.79	-6969.43	-7097.47
439.5	0.249111	0.0571159		439.5	0.116987	0.0736466		439.5	0.25667	0.0917181			3548.77	1678.82	-1960.7			3548.77	-6361.24	-43591.9			3548.77	-5673.43	-6140.47
439	0.250806	0.0578105		439	0.118075	0.0740294		439	0.257953	0.0921689			3549.75	1283.82	-2860.7			3549.75	-6043.24	-43862.9			3549.75	-4853.43	-5435.47
438.5	0.253144	0.0587379		438.5	0.119482	0.0744194		438.5	0.259988	0.0931823			3550.72	90.8242	-4228.7			3550.72	-6576.24	-43972.9			3550.72	-3055.43	-5348.47
438	0.255272	0.0593217		438	0.120707	0.0748833		438	0.26131	0.0937785			3551.7	-926.176	-4482.7			3551.7	-7217.24	-44356.9			3551.7	-926.435	-4823.47
437.5	0.257207	0.0599792		437.5	0.122018	0.0751625		437.5	0.262477	0.094028			3552.68	-1841.18	-4749.7			3552.68	-7279.24	-43884.9			3552.68	-906.435	-5498.47
437	0.259493	0.060897		437	0.123436	0.0755816		437	0.263748	0.0942636			3553.66	-2400.18	-5378.7			3553.66	-7239.24	-43338.9			3553.66	-809.435	-5747.47
436.5	0.261627	0.0616329		436.5	0.124873	0.0761269		436.5	0.265279	0.0954163			3554.63	-2003.18	-6105.7			3554.63	-6579.24	-43285.9			3554.63	-486.435	-5989.47
436	0.263663	0.0622465		436	0.125845	0.0761983		436	0.26656	0.0957561			3555.61	-1600.18	-6262.7			3555.61	-6118.24	-42406.9			3555.61	-1058.43	-7083.47
435.5	0.265776	0.0631618		435.5	0.127505	0.076559		435.5	0.268235	0.0965533			3556.59	-1224.18	-5529.7			3556.59	-5486.24	-41968.9			3556.59	-1318.43	-6321.47
435	0.268209	0.0641566		435	0.128708	0.0769872		435	0.269819	0.0971844			3557.57	-499.176	-4244.7			3557.57	-4800.24	-41941.9			3557.57	-2133.43	-4366.47
434.5	0.270589	0.0650408		434.5	0.130163	0.0773798		434.5	0.271303	0.0979427			3558.54	1115.82	-2889.7			3558.54	-3947.24	-41983.9			3558.54	-2612.43	-2672.47
434	0.272663	0.0659945		434	0.13134	0.0776765		434	0.27267	0.0983584			3559.52	1979.82	-1378.7			3559.52	-3897.24	-41785.9			3559.52	-3380.43	-1501.47
433.5	0.275102	0.0669148		433.5	0.132472	0.0778962		433.5	0.274062	0.0990054			3560.5	2560.82	676.305			3560.5	-4058.24	-41939.9			3560.5	-3493.43	-207.469
433	0.277227	0.0676625		433	0.133521	0.0780676		433	0.275256	0.0995936			3561.48	2907.82	2975.3			3561.48	-4306.24	-42658.9			3561.48	-4703.43	205.531
432.5	0.279664	0.0687955		432.5	0.135297	0.0787446		432.5	0.27675	0.100065			3562.45	3680.82	5134.3			3562.45	-4109.24	-43385.9			3562.45	-4184.43	1306.53
432	0.282089	0.0696958		432	0.136401	0.0790143		432	0.278059	0.100457			3563.43	4875.82	5879.3			3563.43	-2135.24	-44941.9			3563.43	-2571.43	1888.53
431.5	0.284117	0.0702359		431.5	0.138057	0.0795554		431.5	0.279222	0.101212			3564.41	4438.82	3743.3			3564.41	-969.241	-46010.9			3564.41	-2488.43	642.531
431	0.286447	0.0711451		431	0.139176	0.0796308		431	0.280944	0.10157			3565.39	4443.82	1987.3			3565.39	-1906.24	-45563.9			3565.39	-2653.43	-317.469
430.5	0.288182	0.0718294		430.5	0.14047	0.0799531		430.5	0.28215	0.102306			3566.36	3704.82	202.305			3566.36	-2447.24	-44778.9			3566.36	-3388.43	-1982.47
430	0.290365	0.0727034		430	0.14191	0.080281		430	0.283688	0.102769			3567.34	3490.82	-470.695			3567.34	-2831.24	-44126.9			3567.34	-2798.43	-2239.47
429.5	0.292683	0.0733786		429.5	0.143466	0.0808693		429.5	0.284836	0.103301			3568.32	5296.82	187.305			3568.32	-2898.24	-43436.9			3568.32	-1843.43	-447.469
429	0.294708	0.0741194		429	0.144813	0.0809673		429	0.286639	0.104156			3569.3	7561.82	2503.3			3569.3	-3337.24	-43805.9			3569.3	-903.435	1855.53
428.5	0.296558	0.0747553		428.5	0.146013	0.081225		428.5	0.287548	0.104524			3570.27	9129.82	3643.3			3570.27	-4011.24	-43911.9			3570.27	-22.4346	2244.53
428	0.298466	0.0754895		428	0.147332	0.0813585		428	0.289035	0.104817			3571.25	8932.82	3872.3			3571.25	-3599.24	-43978.9			3571.25	137.565	2147.53
427.5	0.299979	0.0756767		427.5	0.148837	0.0817061		427.5	0.290328	0.105568			3572.23	9069.82	3119.3			3572.23	-4195.24	-44065.9			3572.23	-861.435	1332.53
427	0.301973	0.0764971		427	0.150223	0.0822956		427	0.291855	0.105997			3573.21	8993.82	2153.3			3573.21	-3458.24	-44330.9			3573.21	-2547.43	-999.469
426.5	0.303722	0.0767103		426.5	0.151587	0.0826735		426.5	0.293026	0.106529			3574.18	7506.82	752.305			3574.18	-1941.24	-45082.9			3574.18	-4519.43	-3640.47
426	0.30503	0.077161		426	0.152851	0.0828133		426	0.294489	0.107261			3575.16	6067.82	553.305			3575.16	-222.241	-45566.9			3575.16	-4961.43	-5567.47
425.5	0.306895	0.0774856		425.5	0.154192	0.0830706		425.5	0.295737	0.107451			3576.14	4150.82	-527.695			3576.14	1080.76	-47242.9			3576.14	-4791.43	-7997.47
425	0.308339	0.0776514		425	0.155676	0.083334		425	0.297305	0.108159			3577.12	2849.82	-1315.7			3577.12	1266.76	-48404.9			3577.12	-4419.43	-9020.47
424.5	0.309838	0.0779898		424.5	0.15723	0.0836827		424.5	0.298835	0.108692			3578.09	2164.82	-1759.7			3578.09	1562.76	-49398.9			3578.09	-3529.43	-9324.47
424	0.311247	0.0783645		424	0.158424	0.0838915		424	0.299898	0.109116			3579.07	2797.82	-941.695			3579.07	1707.76	-50582.9			3579.07	-2866.43	-9630.47
423.5	0.312538	0.0783252		423.5	0.159864	0.0843542		423.5	0.301099	0.109735			3580.05	3855.82	-53.6953			3580.05	1327.76	-50243.9			3580.05	-2456.43	-10337.5
423	0.314066	0.0786015		423	0.16135	0.0844569		423	0.302588	0.109972			3581.03	4660.82	1365.3			3581.03	115.759	-49768.9			3581.03	-1848.43	-8906.47
422.5	0.315261	0.0788923		422.5	0.162851	0.0845463		422.5	0.303675	0.110718			3582	3854.82	1626.3			3582	-1211.24	-49269.9			3582	-1537.43	-7737.47
422	0.316538	0.0790607		422	0.164062	0.0849619		422	0.305192	0.111139			3582.98	4110.82	2222.3			3582.98	-2148.24	-49187.9			3582.98	-1157.43	-7019.47
421.5	0.317704	0.079187		421.5	0.165946	0.0855429		421.5	0.306197	0.11148			3583.96	5209.82	3941.3			3583.96	-2676.24	-48816.9			3583.96	-1026.43	-5265.47
421	0.318786	0.0791665		421	0.167144	0.0854488		421	0.307512	0.111907			3584.94	5731.82	6023.3			3584.94	-3591.24	-48143.9			3584.94	-120.435	-1706.47
420.5	0.319997	0.0791761		420.5	0.168482	0.0854638		420.5	0.30893	0.112443			3585.91	5666.82	7195.3			3585.91	-4563.24	-49080.9			3585.91	734.565	-200.469
420	0.321608	0.0796815		420	0.170216	0.0861791		420	0.310296	0.112949			3586.89	6571.82	8638.3			3586.89	-6049.24	-50095.9			3586.89	1819.57	-122.469
419.5	0.322781	0.0795199		419.5	0.17185	0.0861535		419.5	0.311405	0.113483			3587.87	8435.82	9985.3			3587.87	-7363.24	-50494.9			3587.87	3360.57	-277.469
419	0.32406	0.0797856		419	0.173563	0.0864664		419	0.312497	0.113783			3588.85	8434.82	9574.3			3588.85	-8409.24	-50572.9			3588.85	3512.57	-1755.47
418.5	0.325013	0.0799711		418.5	0.174984	0.0868121		418.5	0.314047	0.114405			3589.82	9095.82	10319.3			3589.82	-9269.24	-51059.9			3589.82	4754.57	-1650.47
418	0.326396	0.0801075		418	0.176586	0.0869479		418	0.315462	0.115008			3590.8	8581.82	10178.3			3590.8	-9760.24	-51558.9			3590.8	4480.57	-1628.47
417.5	0.327484	0.0801216		417.5	0.177835	0.0871083		417.5	0.316675	0.115108			3591.78	6655.82	9454.3			3591.78	-10324.2	-52004.9			3591.78	2867.57	-2991.47
417	0.328971	0.0804322		417	0.180286	0.0874418		417	0.317884	0.115753			3592.76	5376.82	10034.3			3592.76	-11872.2	-52280.9			3592.76	3139.57	-2944.47
416.5	0.330194	0.0805322		416.5	0.182569	0.0873742		416.5	0.319249	0.116203			3593.73	4378.82	9676.3			3593.73	-11883.2	-52476.9			3593.73	2574.57	-2807.47
416	0.331078	0.0805742		416	0.18312	0.0878457		416	0.32037	0.116612			3594.71	6186.82	10711.3			3594.71	-11971.2	-51316.9			3594.71	3191.57	-793.469
415.5	0.332459	0.0807668		415.5	0.1846	0.0881054		415.5	0.321652	0.116789			3595.69	7535.82	11640.3			3595.69	-11783.2	-49863.9			3595.69	3284.57	800.531
415	0.333793	0.0810954		415	0.186196	0.0881034		415	0.32271	0.117455			3596.67	7099.82	9941.3			3596.67	-12265.2	-49329.9			3596.67	1594.57	745.531
414.5	0.335398	0.0812843		414.5	0.187923	0.0884373		414.5	0.324289	0.117898			3597.64	6954.82	8954.3			3597.64	-14076.2	-49394.9			3597.64	705.565	359.531
414	0.336509	0.0813893		414	0.189701	0.0887067		414	0.325356	0.118248			3598.62	8271.82	8309.3			3598.62	-15258.2	-49518.9			3598.62	922.565	434.531
413.5	0.33754	0.0814175		413.5	0.191656	0.0890483		413.5	0.326705	0.118977			3599.6	9492.82	7196.3			3599.6	-15301.2	-49087.9			3599.6	1842.57	137.531
413	0.338624	0.0815612		413	0.193291	0.0891787		413	0.327817	0.119274			3600.58	10633.8	6365.3			3600.58	-14708.2	-48673.9			3600.58	2567.57	-315.469
412.5	0.339724	0.0817106		412.5	0.194934	0.0895698		412.5	0.329096	0.119651			3601.55	10639.8	5632.3			3601.55	-13512.2	-47931.9			3601.55	2498.57	-2684.47
412	0.341226	0.0818092		412	0.196739	0.0898736		412	0.330262	0.120086			3602.53	10921.8	5595.3			3602.53	-11218.2	-47581.9			3602.53	3817.57	-3854.47
411.5	0.3422	0.0820739		411.5	0.198357	0.0897603		411.5	0.331063	0.120304			3603.51	12459.8	7629.3			3603.51	-9322.24	-47785.9			3603.51	5706.57	-2613.47
411	0.343577	0.0823844		411	0.200314	0.0899524		411	0.332457	0.120835			3604.49	12600.8	8408.3			3604.49	-8795.24	-47858.9			3604.49	7109.57	-2179.47
410.5	0.344399	0.0824486		410.5	0.202322	0.090498		410.5	0.333461	0.12117			3605.46	12734.8	8175.3			3605.46	-7750.24	-47359.9			3605.46	7291.57	-1793.47
410	0.345982	0.0827643		410	0.204065	0.0907074		410	0.334606	0.121425			3606.44	11252.8	6495.3			3606.44	-6803.24	-46256.9			3606.44	5951.57	-2443.47
409.5	0.346973	0.0828751		409.5	0.20581	0.0908414		409.5	0.336077	0.122177			3607.42	9873.82	3901.3			3607.42	-5680.24	-45363.9			3607.42	3112.57	-2894.47
409	0.348012	0.0830905		409	0.207502	0.0912031		409	0.336944	0.122334			3608.4	7539.82	1639.3			3608.4	-5273.24	-45843.9			3608.4	239.565	-2646.47
408.5	0.349304	0.0835093		408.5	0.209408	0.0912478		408.5	0.337945	0.122631			3609.37	4571.82	-354.695			3609.37	-4319.24	-46713.9			3609.37	-2761.43	-2982.47
408	0.350572	0.0839128		408	0.211254	0.0917573		408	0.339351	0.123112			3610.35	2335.82	-1770.7			3610.35	-4279.24	-47537.9			3610.35	-5880.43	-3248.47
407.5	0.351422	0.0835993		407.5	0.21273	0.0915942		407.5	0.34041	0.123448			3611.33	588.824	-3329.7			3611.33	-4026.24	-49552.9			3611.33	-8022.43	-4696.47
407	0.352515	0.0840222		407	0.214832	0.0920354		407	0.341509	0.123891			3612.31	-1966.18	-4389.7			3612.31	-4121.24	-50503.9			3612.31	-9415.43	-5731.47
406.5	0.35388	0.0844614		406.5	0.216278	0.0920589		406.5	0.342576	0.124401			3613.28	-3019.18	-4425.7			3613.28	-4505.24	-51824.9			3613.28	-9005.43	-5274.47
406	0.35488	0.0842646		406	0.218331	0.09239		406	0.343596	0.124426			3614.26	-2992.18	-5038.7			3614.26	-5051.24	-51796.9			3614.26	-8634.43	-5228.47
405.5	0.355919	0.084396		405.5	0.219711	0.0924819		405.5	0.345045	0.125203			3615.24	-3379.18	-6030.7			3615.24	-5572.24	-51221.9			3615.24	-8972.43	-7005.47
405	0.356909	0.0848988		405	0.221752	0.0927859		405	0.346015	0.125596			3616.22	-3945.18	-6049.7			3616.22	-6644.24	-51324.9			3616.22	-9151.43	-8390.47
404.5	0.357824	0.0849555		404.5	0.22328	0.0928263		404.5	0.34707	0.12568			3617.19	-3644.18	-4769.7			3617.19	-7883.24	-50782.9			3617.19	-8206.43	-7296.47
404	0.358729	0.0852596		404	0.225141	0.0931418		404	0.347945	0.126141			3618.17	-2137.18	-2031.7			3618.17	-9384.24	-50338.9			3618.17	-7240.43	-4892.47
403.5	0.359549	0.0854916		403.5	0.226703	0.0937607		403.5	0.348829	0.126322			3619.15	-791.176	1143.3			3619.15	-10314.2	-50206.9			3619.15	-5627.43	-3195.47
403	0.360653	0.0857205		403	0.228126	0.0937691		403	0.349567	0.12678			3620.13	-10.1758	3699.3			3620.13	-10419.2	-50466.9			3620.13	-3804.43	-2087.47
402.5	0.361396	0.0856857		402.5	0.229666	0.0937768		402.5	0.350689	0.12707			3621.1	-1302.18	3959.3			3621.1	-10811.2	-50327.9			3621.1	-3010.43	-1921.47
402	0.361886	0.0858414		402	0.231179	0.0942173		402	0.351363	0.12733			3622.08	-1942.18	3800.3			3622.08	-10201.2	-50609.9			3622.08	-1486.43	-1530.47
401.5	0.363038	0.0860944		401.5	0.232698	0.0943873		401.5	0.352445	0.127871			3623.06	-3646.18	2782.3			3623.06	-11379.2	-51329.9			3623.06	-113.435	-1148.47
401	0.363575	0.0862826		401	0.234117	0.0947728		401	0.353301	0.127774			3624.04	-3249.18	2973.3			3624.04	-12748.2	-51411.9			3624.04	2239.57	538.531
400.5	0.364259	0.0866807		400.5	0.235742	0.0951693		400.5	0.353806	0.128014			3625.01	-2750.18	2781.3			3625.01	-12351.2	-51489.9			3625.01	4161.57	1997.53
400	0.364975	0.0867139		400	0.236687	0.094955		400	0.3549	0.128425			3625.99	-1801.18	2420.3			3625.99	-11232.2	-51362.9			3625.99	5159.57	2836.53
399.5	0.365539	0.0867475		399.5	0.238197	0.0955116		399.5	0.355689	0.128692			3626.97	-410.176	2881.3			3626.97	-10951.2	-51149.9			3626.97	7260.57	4375.53
399	0.366126	0.0870245		399	0.239093	0.0955496		399	0.35651	0.129014			3627.95	918.824	4665.3			3627.95	-10413.2	-49433.9			3627.95	9751.57	5839.53
398.5	0.366941	0.0870771		398.5	0.240771	0.0957695		398.5	0.357126	0.129397			3628.92	1804.82	4720.3			3628.92	-10074.2	-47575.9			3628.92	10172.6	5900.53
398	0.367113	0.0870754		398	0.241723	0.0961986		398	0.357616	0.129469			3629.9	2544.82	5602.3			3629.9	-8345.24	-46778.9			3629.9	10458.6	5951.53
397.5	0.368033	0.0873787		397.5	0.24236	0.0960656		397.5	0.358392	0.129864			3630.88	2829.82	6070.3			3630.88	-6848.24	-46526.9			3630.88	9966.57	5822.53
397	0.36834	0.0876268		397	0.243435	0.0966108		397	0.358934	0.130026			3631.86	4162.82	6204.3			3631.86	-6564.24	-46337.9			3631.86	9894.57	6012.53
396.5	0.368601	0.0878505		396.5	0.244545	0.0967451		396.5	0.359717	0.130325			3632.83	4662.82	5219.3			3632.83	-5575.24	-45857.9			3632.83	10088.6	5173.53
396	0.368886	0.0877766		396	0.245331	0.0968164		396	0.359959	0.130746			3633.81	4360.82	4416.3			3633.81	-5488.24	-45807.9			3633.81	9386.57	3852.53
395.5	0.369612	0.088109		395.5	0.245705	0.097044		395.5	0.360554	0.130818			3634.79	5411.82	4125.3			3634.79	-5019.24	-46116.9			3634.79	9043.57	3761.53
395	0.369658	0.0879314		395	0.24645	0.097352		395	0.360983	0.130937			3635.77	7438.82	4770.3			3635.77	-3659.24	-46602.9			3635.77	9863.57	5329.53
394.5	0.370227	0.0883504		394.5	0.247495	0.0976454		394.5	0.361439	0.131095			3636.74	8754.82	5775.3			3636.74	-2570.24	-46927.9			3636.74	10135.6	7745.53
394	0.370308	0.0885551		394	0.247734	0.0977183		394	0.361683	0.13122			3637.72	7219.82	5058.3			3637.72	-1692.24	-47568.9			3637.72	8515.57	8803.53
393.5	0.370475	0.0885626		393.5	0.24836	0.0980004		393.5	0.362272	0.13145			3638.7	5913.82	4906.3			3638.7	-485.241	-47874.9			3638.7	7599.57	9557.53
393	0.371014	0.0888596		393	0.248933	0.0982714		393	0.362631	0.131864			3639.68	5298.82	4326.3			3639.68	1313.76	-48239.9			3639.68	7234.57	8935.53
392.5	0.371208	0.0891617		392.5	0.249292	0.0986076		392.5	0.362781	0.13195			3640.65	5648.82	4542.3			3640.65	2846.76	-47939.9			3640.65	7473.57	8184.53
392	0.371104	0.0891182		392	0.24971	0.0989437		392	0.36343	0.132473			3641.63	6374.82	6271.3			3641.63	3525.76	-46891.9			3641.63	7758.57	8406.53
391.5	0.371095	0.0893238		391.5	0.249981	0.0991063		391.5	0.363245	0.132446			3642.61	7081.82	8448.3			3642.61	3787.76	-45921.9			3642.61	7516.57	8306.53
391	0.371223	0.089702		391	0.250003	0.0993558		391	0.36367	0.132708			3643.59	7764.82	9109.3			3643.59	3708.76	-45954.9			3643.59	7201.57	8626.53
390.5	0.371451	0.0899601		390.5	0.250407	0.0993262		390.5	0.364042	0.132726			3644.56	7141.82	8739.3			3644.56	2626.76	-45840.9			3644.56	6861.57	7655.53
390	0.371312	0.0899965		390	0.250533	0.0994557		390	0.363866	0.132799			3645.54	6673.82	8646.3			3645.54	1416.76	-46684.9			3645.54	6942.57	6763.53
389.5	0.371632	0.0902156		389.5	0.251182	0.100008		389.5	0.364311	0.1332			3646.52	8464.82	9746.3			3646.52	1429.76	-47598.9			3646.52	8416.57	7308.53
389	0.371518	0.0904344		389	0.251035	0.100055		389	0.364341	0.133348			3647.5	10642.8	9517.3			3647.5	684.759	-47251.9			3647.5	8106.57	6922.53
388.5	0.371449	0.0907434		388.5	0.251324	0.100613		388.5	0.364749	0.133655			3648.47	10813.8	8721.3			3648.47	-600.241	-46713.9			3648.47	6943.57	6796.53
388	0.371519	0.0912359		388	0.251418	0.100899		388	0.364673	0.133583			3649.45	11305.8	7659.3			3649.45	-2124.24	-46843.9			3649.45	5273.57	6273.53
387.5	0.371291	0.0915373		387.5	0.251381	0.101091		387.5	0.364703	0.133967			3650.43	10373.8	6093.3			3650.43	-2450.24	-47251.9			3650.43	3645.57	6136.53
387	0.371175	0.0916657		387	0.251395	0.10126		387	0.365132	0.134286			3651.41	10043.8	4836.3			3651.41	-2357.24	-47713.9			3651.41	2129.57	6870.53
386.5	0.371326	0.0920233		386.5	0.251302	0.101445		386.5	0.36479	0.134234			3652.39	10123.8	5084.3			3652.39	-1544.24	-48401.9			3652.39	2860.57	7397.53
386	0.371304	0.0925784		386	0.251336	0.102151		386	0.364979	0.134404			3653.36	10480.8	6596.3			3653.36	-557.241	-48725.9			3653.36	4615.57	7403.53
385.5	0.371175	0.0928919		385.5	0.251399	0.102282		385.5	0.365318	0.134882			3654.34	9551.82	7750.3			3654.34	-371.241	-49743.9			3654.34	4575.57	6950.53
385	0.37092	0.0931575		385	0.2514	0.102596		385	0.364997	0.134586			3655.32	8977.82	8340.3			3655.32	-689.241	-51165.9			3655.32	4045.57	6822.53
384.5	0.371001	0.0937798		384.5	0.251565	0.10297		384.5	0.364952	0.134754			3656.29	7796.82	8747.3			3656.29	-1526.24	-51724.9			3656.29	3601.57	6904.53
384	0.370812	0.0942467		384	0.251725	0.103195		384	0.365104	0.135097			3657.27	7259.82	8826.3			3657.27	-2682.24	-50704.9			3657.27	3004.57	7983.53
383.5	0.370557	0.0949495		383.5	0.251324	0.103254		383.5	0.365409	0.135398			3658.25	6242.82	7900.3			3658.25	-3603.24	-49524.9			3658.25	1197.57	9433.53
383	0.370441	0.0952811		383	0.251308	0.103654		383	0.365361	0.135227			3659.23	5178.82	6861.3			3659.23	-3515.24	-48587.9			3659.23	-31.4346	9772.53
382.5	0.370608	0.0962382		382.5	0.251632	0.104096		382.5	0.365414	0.135723			3660.21	4060.82	5243.3			3660.21	-2551.24	-48507.9			3660.21	-1634.43	9148.53
382	0.370432	0.0966128		382	0.251265	0.104319		382	0.365346	0.135946			3661.18	3059.82	3242.3			3661.18	-1524.24	-49049.9			3661.18	-4049.43	7540.53
381.5	0.370187	0.0975564		381.5	0.251653	0.104721		381.5	0.365363	0.1362			3662.16	3336.82	1670.3			3662.16	-595.241	-48562.9			3662.16	-5339.43	5388.53
381	0.370104	0.0982956		381	0.251469	0.105118		381	0.36531	0.136327			3663.14	4318.82	1582.3			3663.14	-250.241	-47983.9			3663.14	-5563.43	5021.53
380.5	0.370081	0.099121		380.5	0.251675	0.105496		380.5	0.365188	0.13663			3664.12	6096.82	2260.3			3664.12	12.7588	-48161.9			3664.12	-4177.43	6287.53
380	0.369617	0.0999686		380	0.251657	0.106055		380	0.365313	0.136821			3665.09	8354.82	4713.3			3665.09	-198.241	-47874.9			3665.09	-2104.43	8638.53
379.5	0.36781	0.101248		379.5	0.25078	0.106477		379.5	0.364665	0.136955			3666.07	10277.8	5378.3			3666.07	-972.241	-48451.9			3666.07	22.5654	9791.53
379	0.368007	0.102381		379	0.250776	0.106683		379	0.364622	0.13713			3667.05	11429.8	5697.3			3667.05	-2162.24	-48747.9			3667.05	1893.57	11325.5
378.5	0.367867	0.103291		378.5	0.251346	0.10746		378.5	0.364619	0.137433			3668.03	12144.8	5293.3			3668.03	-2514.24	-49010.9			3668.03	1940.57	11262.5
378	0.367481	0.104523		378	0.250946	0.107453		378	0.364593	0.137535			3669	12096.8	4699.3			3669	-3593.24	-49327.9			3669	2216.57	10614.5
377.5	0.367551	0.105693		377.5	0.251425	0.108116		377.5	0.364546	0.138015			3669.98	10829.8	4189.3			3669.98	-4344.24	-50574.9			3669.98	2672.57	9684.53
377	0.367338	0.107228		377	0.251355	0.1083		377	0.364575	0.138261			3670.96	8628.82	1991.3			3670.96	-4414.24	-51123.9			3670.96	1410.57	7484.53
376.5	0.367531	0.108806		376.5	0.25191	0.109207		376.5	0.364687	0.138593			3671.94	9262.82	1691.3			3671.94	-4196.24	-51470.9			3671.94	2227.57	6746.53
376	0.367063	0.110373		376	0.252098	0.10968		376	0.364829	0.138878			3672.91	10957.8	2422.3			3672.91	-3933.24	-51490.9			3672.91	3479.57	7142.53
375.5	0.367273	0.112168		375.5	0.252736	0.110391		375.5	0.364735	0.13926			3673.89	12745.8	4299.3			3673.89	-4929.24	-52459.9			3673.89	5547.57	7944.53
375	0.366851	0.113622		375	0.252704	0.110675		375	0.364969	0.139711			3674.87	14041.8	6015.3			3674.87	-5717.24	-53588.9			3674.87	6759.57	8510.53
374.5	0.367018	0.116301		374.5	0.252876	0.111227		374.5	0.365071	0.140109			3675.85	14545.8	7557.3			3675.85	-6322.24	-54380.9			3675.85	7205.57	9142.53
374	0.366843	0.118227		374	0.25334	0.111948		374	0.365214	0.140472			3676.82	15439.8	10166.3			3676.82	-7349.24	-53754.9			3676.82	7920.57	10860.5
373.5	0.366756	0.120532		373.5	0.253649	0.112259		373.5	0.365	0.140859			3677.8	15550.8	11911.3			3677.8	-7305.24	-52293.9			3677.8	7700.57	12447.5
373	0.366834	0.122845		373	0.254152	0.113125		373	0.365323	0.141357			3678.78	13117.8	11115.3			3678.78	-7265.24	-51870.9			3678.78	5739.57	12412.5
372.5	0.366576	0.12557		372.5	0.254673	0.113772		372.5	0.36569	0.142027			3679.76	11212.8	10860.3			3679.76	-7059.24	-51468.9			3679.76	4132.57	12687.5
372	0.366675	0.128039		372	0.255028	0.114545		372	0.366076	0.142492			3680.73	10558.8	11035.3			3680.73	-6679.24	-51319.9			3680.73	3170.57	12163.5
371.5	0.366512	0.130948		371.5	0.256373	0.115279		371.5	0.365783	0.14288			3681.71	9409.82	10689.3			3681.71	-6380.24	-52012.9			3681.71	1979.57	11264.5
371	0.366422	0.134193		371	0.256302	0.1158		371	0.366135	0.143616			3682.69	9603.82	11320.3			3682.69	-6529.24	-51284.9			3682.69	2427.57	10402.5
370.5	0.366257	0.137709		370.5	0.256976	0.116656		370.5	0.366366	0.144253			3683.67	8243.82	10018.3			3683.67	-6078.24	-51244.9			3683.67	1615.57	9060.53
370	0.36647	0.141116		370	0.257788	0.117318		370	0.366549	0.144817			3684.64	7756.82	8538.3			3684.64	-5038.24	-50241.9			3684.64	1657.57	8793.53
369.5	0.366461	0.145013		369.5	0.257964	0.118414		369.5	0.366822	0.145736			3685.62	8472.82	8128.3			3685.62	-4803.24	-49496.9			3685.62	3260.57	9896.53
369	0.36609	0.148607		369	0.258836	0.119219		369	0.366947	0.146372			3686.6	7705.82	8030.3			3686.6	-4567.24	-48932.9			3686.6	4250.57	10077.5
368.5	0.366443	0.153285		368.5	0.259524	0.120571		368.5	0.367157	0.146985			3687.58	8197.82	8749.3			3687.58	-3736.24	-48519.9			3687.58	4943.57	10062.5
368	0.366393	0.157959		368	0.260578	0.12124		368	0.367867	0.148502			3688.55	9960.82	11284.3			3688.55	-2797.24	-48396.9			3688.55	6567.57	11241.5
367.5	0.366531	0.162635		367.5	0.261212	0.122484		367.5	0.367978	0.149182			3689.53	12038.8	13622.3			3689.53	-2648.24	-48406.9			3689.53	8228.57	12726.5
367	0.366462	0.16833		367	0.262104	0.123514		367	0.368332	0.150486			3690.51	13507.8	15104.3			3690.51	-1412.24	-48622.9			3690.51	8430.57	12252.5
366.5	0.366653	0.173706		366.5	0.263087	0.12463		366.5	0.368583	0.151525			3691.49	13301.8	14852.3			3691.49	-152.241	-48254.9			3691.49	8002.57	11502.5
366	0.366523	0.179495		366	0.263967	0.125737		366	0.368756	0.152494			3692.46	13677.8	14246.3			3692.46	1660.76	-46674.9			3692.46	7846.57	9981.53
365.5	0.366574	0.185638		365.5	0.265063	0.127127		365.5	0.369291	0.153796			3693.44	13560.8	13368.3			3693.44	2579.76	-44936.9			3693.44	7393.57	8697.53
365	0.366863	0.192457		365	0.265883	0.128515		365	0.369753	0.154992			3694.42	13871.8	13067.3			3694.42	3069.76	-43979.9			3694.42	7998.57	8021.53
364.5	0.366817	0.199537		364.5	0.266808	0.129771		364.5	0.370405	0.156847			3695.4	14358.8	13127.3			3695.4	3157.76	-44238.9			3695.4	9537.57	8791.53
364	0.367051	0.206498		364	0.26793	0.130965		364	0.371027	0.158128			3696.37	15234.8	13780.3			3696.37	3461.76	-43793.9			3696.37	10956.6	10760.5
363.5	0.366843	0.213852		363.5	0.268691	0.132549		363.5	0.371341	0.159662			3697.35	14306.8	12183.3			3697.35	4105.76	-43908.9			3697.35	11639.6	12126.5
363	0.366979	0.222312		363	0.2696	0.133982		363	0.371614	0.161217			3698.33	13633.8	10036.3			3698.33	3853.76	-44828.9			3698.33	10796.6	12355.5
362.5	0.367261	0.230736		362.5	0.271083	0.135748		362.5	0.372055	0.16305			3699.31	13852.8	9774.3			3699.31	2377.76	-46283.9			3699.31	10321.6	14037.5
362	0.367226	0.239157		362	0.272163	0.13741		362	0.372467	0.164711			3700.28	12747.8	10372.3			3700.28	1076.76	-47814.9			3700.28	9951.57	15166.5
361.5	0.367593	0.249091		361.5	0.273728	0.13926		361.5	0.373214	0.166776			3701.26	10853.8	10050.3			3701.26	-697.241	-49986.9			3701.26	8678.57	13886.5
361	0.367603	0.259551		361	0.274941	0.141489		361	0.373689	0.168526			3702.24	8472.82	9358.3			3702.24	-2112.24	-50111.9			3702.24	7032.57	12982.5
360.5	0.368023	0.270074		360.5	0.276288	0.143239		360.5	0.374247	0.170787			3703.22	7926.82	9684.3			3703.22	-2956.24	-50896.9			3703.22	6287.57	12692.5
360	0.367954	0.280714		360	0.277397	0.145099		360	0.374809	0.173085			3704.19	7183.82	9849.3			3704.19	-3838.24	-51625.9			3704.19	5798.57	12417.5
359.5	0.368436	0.292177		359.5	0.278562	0.147223		359.5	0.37543	0.175558			3705.17	6332.82	10405.3			3705.17	-4895.24	-52133.9			3705.17	5938.57	11632.5
359	0.368909	0.305413		359	0.280078	0.149584		359	0.376237	0.178187			3706.15	5059.82	10877.3			3706.15	-6357.24	-52947.9			3706.15	5572.57	10987.5
358.5	0.36923	0.318176		358.5	0.281251	0.151546		358.5	0.377298	0.181057			3707.13	6369.82	11606.3			3707.13	-7760.24	-52914.9			3707.13	5677.57	10923.5
358	0.369456	0.331168		358	0.282891	0.154196		358	0.377945	0.183547			3708.1	8438.82	11444.3			3708.1	-8009.24	-53445.9			3708.1	5884.57	11018.5
357.5	0.369991	0.345015		357.5	0.284282	0.156523		357.5	0.378865	0.186681			3709.08	9124.82	12519.3			3709.08	-7488.24	-53453.9			3709.08	6270.57	11451.5
357	0.37042	0.361024		357	0.285802	0.15927		357	0.37972	0.18973			3710.06	8359.82	14252.3			3710.06	-7902.24	-53318.9			3710.06	8063.57	11343.5
356.5	0.370901	0.37616		356.5	0.287556	0.162328		356.5	0.380713	0.193105			3711.04	7814.82	15621.3			3711.04	-8095.24	-53287.9			3711.04	9683.57	10267.5
356	0.371344	0.392053		356	0.289161	0.164974		356	0.381365	0.196615			3712.01	8253.82	17388.3			3712.01	-7203.24	-53446.9			3712.01	11372.6	9668.53
355.5	0.371855	0.410634		355.5	0.290911	0.168381		355.5	0.382337	0.200378			3712.99	8798.82	18595.3			3712.99	-5465.24	-53780.9			3712.99	12209.6	9186.53
355	0.372489	0.428245		355	0.292649	0.171353		355	0.383945	0.20445			3713.97	8155.82	17429.3			3713.97	-3776.24	-54562.9			3713.97	11192.6	8817.53
354.5	0.373034	0.446504		354.5	0.294442	0.174782		354.5	0.384508	0.208347			3714.95	7280.82	14733.3			3714.95	-2531.24	-53119.9			3714.95	9543.57	7908.53
354	0.373897	0.46497		354	0.2958	0.178001		354	0.385555	0.212305			3715.92	7765.82	13541.3			3715.92	-1775.24	-52453.9			3715.92	8611.57	8557.53
353.5	0.374294	0.48581		353.5	0.297542	0.18154		353.5	0.386657	0.216339			3716.9	8162.82	12157.3			3716.9	-1214.24	-51486.9			3716.9	7995.57	7722.53
353	0.375192	0.5057		353	0.299489	0.184932		353	0.388002	0.221246			3717.88	9512.82	12336.3			3717.88	-1823.24	-49860.9			3717.88	7207.57	5848.53
352.5	0.37603	0.526068		352.5	0.301125	0.188713		352.5	0.389009	0.225753			3718.86	11074.8	12724.3			3718.86	-1799.24	-47567.9			3718.86	6705.57	4963.53
352	0.376579	0.54737		352	0.303062	0.19246		352	0.390438	0.230504			3719.83	12194.8	12301.3			3719.83	-2380.24	-44585.9			3719.83	5916.57	4962.53
351.5	0.377285	0.572		351.5	0.305012	0.1967		351.5	0.391429	0.235408			3720.81	12970.8	11484.3			3720.81	-3399.24	-42661.9			3720.81	4753.57	6082.53
351	0.378046	0.59466		351	0.306784	0.200995		351	0.392592	0.240804			3721.79	12557.8	9919.3			3721.79	-5076.24	-42663.9			3721.79	3926.57	7129.53
350.5	0.379357			350.5	0.308746	0.2049		350.5	0.394129	0.246065			3722.77	11519.8	7920.3			3722.77	-6159.24	-42191.9			3722.77	3023.57	6971.53
350	0.379353			350	0.310469	0.20923		350	0.395536	0.251364			3723.74	11084.8	4710.3			3723.74	-7058.24	-41965.9			3723.74	1791.57	6037.53
349.5	0.380608			349.5	0.312606	0.214502		349.5	0.397022	0.257467			3724.72	11794.8	3002.3			3724.72	-6021.24	-42735.9			3724.72	1851.57	5197.53
349	0.382023			349	0.314511	0.21888		349	0.398652	0.264358			3725.7	11925.8	1010.3			3725.7	-4586.24	-43689.9			3725.7	975.565	3669.53
348.5	0.38271			348.5	0.316327	0.223744		348.5	0.399969	0.270431			3726.68	11769.8	-64.6953			3726.68	-3559.24	-44896.9			3726.68	1694.57	2501.53
348	0.383577			348	0.318706	0.229107		348	0.401448	0.276807			3727.65	11382.8	-268.695			3727.65	-3239.24	-45972.9			3727.65	2773.57	1752.53
347.5	0.384876			347.5	0.320368	0.234627		347.5	0.402953	0.283315			3728.63	11359.8	1247.3			3728.63	-3435.24	-46889.9			3728.63	4340.57	950.531
347	0.386068			347	0.322458	0.23994		347	0.404718	0.290506			3729.61	10279.8	2290.3			3729.61	-3134.24	-48228.9			3729.61	5650.57	281.531
346.5	0.387375			346.5	0.324864	0.24538		346.5	0.406063	0.297926			3730.59	9790.82	2821.3			3730.59	-2424.24	-50127.9			3730.59	6466.57	-87.4688
346	0.388452			346	0.326841	0.251189		346	0.407941	0.305282			3731.56	9365.82	2628.3			3731.56	-2168.24	-50396.9			3731.56	7696.57	-1670.47
345.5	0.389521			345.5	0.329044	0.257522		345.5	0.409567	0.312798			3732.54	8991.82	1923.3			3732.54	-2362.24	-50867.9			3732.54	7675.57	-2458.47
345	0.390949			345	0.331224	0.263874		345	0.411634	0.321745			3733.52	8392.82	1404.3			3733.52	-2465.24	-51099.9			3733.52	6824.57	-2881.47
344.5	0.392515			344.5	0.333318	0.270107		344.5	0.413452	0.330047			3734.5	7235.82	404.305			3734.5	-2757.24	-52304.9			3734.5	5344.57	-3561.47
344	0.393244			344	0.335758	0.276854		344	0.415294	0.338185			3735.47	5073.82	125.305			3735.47	-2868.24	-53581.9			3735.47	3872.57	-3956.47
343.5	0.394898			343.5	0.338071	0.283012		343.5	0.417836	0.347562			3736.45	2876.82	446.305			3736.45	-2677.24	-55083.9			3736.45	3507.57	-5275.47
343	0.396207			343	0.340593	0.289865		343	0.419323	0.356011			3737.43	1793.82	342.305			3737.43	-3038.24	-55307.9			3737.43	4069.57	-5666.47
342.5	0.39735			342.5	0.342397	0.296465		342.5	0.421418	0.364986			3738.41	1352.82	899.305			3738.41	-3881.24	-54246.9			3738.41	5117.57	-5665.47
342	0.398701			342	0.344667	0.304169		342	0.423236	0.373861			3739.38	1476.82	1572.3			3739.38	-4271.24	-52862.9			3739.38	5770.57	-5054.47
341.5	0.400617			341.5	0.346893	0.311133		341.5	0.425567	0.383604			3740.36	1875.82	3464.3			3740.36	-4243.24	-52236.9			3740.36	6555.57	-2747.47
341	0.402223			341	0.349586	0.31823		341	0.427898	0.393232			3741.34	1581.82	5420.3			3741.34	-4194.24	-51415.9			3741.34	7435.57	-814.469
340.5	0.403447			340.5	0.35164	0.325443		340.5	0.42982	0.402937			3742.32	2714.82	7845.3			3742.32	-4183.24	-50710.9			3742.32	8306.57	1425.53
340	0.40547			340	0.353906	0.333377		340	0.432272	0.413883			3743.29	4549.82	9374.3			3743.29	-4170.24	-50696.9			3743.29	7406.57	2671.53
339.5	0.405283			339.5	0.356865	0.34425		339.5	0.434001	0.425581			3744.27	5130.82	9511.3			3744.27	-3857.24	-50447.9			3744.27	5894.57	4513.53
339	0.40687			339	0.358876	0.351796		339	0.435906	0.435669			3745.25	4189.82	7971.3			3745.25	-3690.24	-49857.9			3745.25	2918.57	3829.53
338.5	0.408574			338.5	0.361265	0.35999		338.5	0.438311	0.446555			3746.23	2994.82	5693.3			3746.23	-3805.24	-50111.9			3746.23	-498.435	1919.53
338	0.410635			338	0.363486	0.368852		338	0.441175	0.45701			3747.2	3993.82	5292.3			3747.2	-3261.24	-50780.9			3747.2	-1338.43	-501.469
337.5	0.412472			337.5	0.365944	0.376971		337.5	0.443388	0.469056			3748.18	5148.82	5258.3			3748.18	-3531.24	-52146.9			3748.18	-1449.43	-1712.47
337	0.414116			337	0.368208	0.384997		337	0.445694	0.479956			3749.16	6069.82	5846.3			3749.16	-3296.24	-54085.9			3749.16	-722.435	-620.469
336.5	0.415569			336.5	0.37122	0.393668		336.5	0.448704	0.491512			3750.14	7477.82	6344.3			3750.14	-3622.24	-55486.9			3750.14	-428.435	1397.53
336	0.417326			336	0.373687	0.402766		336	0.451204	0.503898			3751.11	8771.82	6533.3			3751.11	-4700.24	-55681.9			3751.11	988.565	2032.53
335.5	0.41926			335.5	0.376091	0.411388		335.5	0.454113	0.515556			3752.09	10528.8	6646.3			3752.09	-5741.24	-55241.9			3752.09	2584.57	3122.53
335	0.42133			335	0.378537	0.420074		335	0.456789	0.527191			3753.07	11671.8	6073.3			3753.07	-7078.24	-55013.9			3753.07	4430.57	3621.53
334.5	0.423243			334.5	0.380649	0.428639		334.5	0.459908	0.538979			3754.05	12473.8	6777.3			3754.05	-7822.24	-54144.9			3754.05	5362.57	4706.53
334	0.424908			334	0.383821	0.438025		334	0.462777	0.551986			3755.02	13360.8	7718.3			3755.02	-7631.24	-53754.9			3755.02	5550.57	5588.53
333.5	0.426858			333.5	0.386351	0.44674		333.5	0.465334	0.56336			3756	12773.8	6528.3			3756	-7695.24	-53395.9			3756	3597.57	5314.53
333	0.429229			333	0.388752	0.455146		333	0.468256	0.57504			3756.98	11921.8	4723.3			3756.98	-7492.24	-53625.9			3756.98	1369.57	4711.53
332.5	0.430802			332.5	0.391	0.463916		332.5	0.471721	0.586649			3757.96	11602.8	4509.3			3757.96	-6370.24	-53645.9			3757.96	287.565	4153.53
332	0.432843			332	0.393748	0.473033		332	0.474041	0.599254			3758.93	11441.8	5242.3			3758.93	-6347.24	-54200.9			3758.93	151.565	4381.53
331.5	0.434999			331.5	0.396399	0.481773		331.5	0.477582	0.610953			3759.91	11387.8	6910.3			3759.91	-6972.24	-54943.9			3759.91	109.565	4383.53
331	0.436942			331	0.398632	0.490096		331	0.480389	0.622603			3760.89	12050.8	9069.3			3760.89	-5949.24	-55142.9			3760.89	1620.57	5149.53
330.5	0.439256			330.5	0.401056	0.498825		330.5	0.484089	0.634677			3761.87	13508.8	11871.3			3761.87	-5361.24	-54764.9			3761.87	3310.57	5962.53
330	0.441527			330	0.403461	0.507318		330	0.487008	0.647603			3762.84	13770.8	14556.3			3762.84	-4922.24	-54064.9			3762.84	5456.57	7771.53
329.5	0.443528			329.5	0.406376	0.516277		329.5	0.490304	0.659369			3763.82	13250.8	16154.3			3763.82	-5282.24	-54425.9			3763.82	7147.57	9298.53
329	0.445808			329	0.408554	0.524211		329	0.493473	0.670945			3764.8	14214.8	18655.3			3764.8	-5529.24	-53603.9			3764.8	8877.57	11257.5
328.5	0.448157			328.5	0.411305	0.532663		328.5	0.49764	0.682483			3765.78	15244.8	20176.3			3765.78	-4719.24	-52677.9			3765.78	9590.57	13176.5
328	0.450361			328	0.414374	0.541354		328	0.501331	0.69515			3766.75	14458.8	19415.3			3766.75	-5012.24	-52740.9			3766.75	9382.57	11941.5
327.5	0.452554			327.5	0.416783	0.549266		327.5	0.504619	0.706297			3767.73	14594.8	18796.3			3767.73	-5672.24	-53388.9			3767.73	10933.6	11889.5
327	0.454669			327	0.419125	0.556867		327	0.508703	0.717583			3768.71	13064.8	16976.3			3768.71	-5559.24	-54638.9			3768.71	13134.6	11723.5
326.5	0.45711			326.5	0.421826	0.565231		326.5	0.51237	0.729393			3769.69	10948.8	14987.3			3769.69	-6364.24	-55592.9			3769.69	14823.6	11382.5
326	0.459726			326	0.424253	0.572392		326	0.51616	0.740429			3770.66	8646.82	12745.3			3770.66	-6501.24	-55750.9			3770.66	15764.6	11383.5
325.5	0.462002			325.5	0.427034	0.5798		325.5	0.520371	0.751289			3771.64	7148.82	10578.3			3771.64	-6428.24	-55033.9			3771.64	14842.6	11508.5
325	0.464728			325	0.429744	0.58697		325	0.524655	0.761531			3772.62	6965.82	9547.3			3772.62	-6045.24	-53868.9			3772.62	14286.6	11149.5
324.5	0.467221			324.5	0.432258			324.5	0.528317				3773.6	7396.82	9399.3			3773.6	-5685.24	-53952.9			3773.6	14626.6	10061.5
324	0.469851			324	0.434456			324	0.532787				3774.57	7584.82	9232.3			3774.57	-4829.24	-52849.9			3774.57	14260.6	8062.53
323.5	0.471935			323.5	0.437254			323.5	0.536746				3775.55	7978.82	9229.3			3775.55	-3361.24	-52536.9			3775.55	13269.6	6285.53
323	0.474483			323	0.439638			323	0.541383				3776.53	7594.82	9890.3			3776.53	-2938.24	-51817.9			3776.53	12221.6	5462.53
322.5	0.477322			322.5	0.442279			322.5	0.545216				3777.51	7032.82	10652.3			3777.51	-3221.24	-51045.9			3777.51	10564.6	5304.53
322	0.479947			322	0.444866			322	0.549414				3778.48	6083.82	9545.3			3778.48	-4592.24	-50859.9			3778.48	7777.57	3488.53
321.5	0.48249			321.5	0.447712			321.5	0.553626				3779.46	6643.82	8876.3			3779.46	-5387.24	-50814.9			3779.46	5230.57	2692.53
321	0.48493			321	0.449943			321	0.558722				3780.44	6825.82	7632.3			3780.44	-5861.24	-50795.9			3780.44	2730.57	2159.53
320.5	0.488123			320.5	0.452474			320.5	0.563222				3781.42	5714.82	6154.3			3781.42	-5333.24	-51138.9			3781.42	1469.57	1590.53
320	0.491026			320	0.455451			320	0.568048				3782.39	4950.82	6076.3			3782.39	-4912.24	-50672.9			3782.39	495.565	925.531
319.5	0.493698			319.5	0.457758			319.5	0.572288				3783.37	5634.82	7322.3			3783.37	-4981.24	-50744.9			3783.37	957.565	2220.53
319	0.496371			319	0.460356			319	0.578037				3784.35	5563.82	7426.3			3784.35	-4757.24	-50614.9			3784.35	406.565	3367.53
318.5	0.49926			318.5	0.462999			318.5	0.582716				3785.33	6200.82	7013.3			3785.33	-3818.24	-50978.9			3785.33	-118.435	4426.53
318	0.50247			318	0.465807			318	0.587717				3786.3	6190.82	6188.3			3786.3	-2845.24	-51761.9			3786.3	187.565	5763.53
317.5	0.50526			317.5	0.46804			317.5	0.592174				3787.28	6476.82	7028.3			3787.28	-2260.24	-51941.9			3787.28	1036.57	6467.53
317	0.508037			317	0.470604			317	0.598527				3788.26	8567.82	7974.3			3788.26	-2229.24	-52338.9			3788.26	2581.57	7569.53
316.5	0.511601			316.5	0.473691			316.5	0.603546				3789.24	10886.8	10120.3			3789.24	-1657.24	-52679.9			3789.24	4474.57	9241.53
316	0.514214			316	0.47639			316	0.609003				3790.21	12587.8	11979.3			3790.21	-1459.24	-52139.9			3790.21	6297.57	10375.5
315.5	0.517325			315.5	0.479426			315.5	0.614768				3791.19	13299.8	13087.3			3791.19	-1041.24	-52168.9			3791.19	6944.57	9351.53
315	0.520729			315	0.482618			315	0.619857				3792.17	14067.8	13252.3			3792.17	-453.241	-51451.9			3792.17	8318.57	8367.53
314.5	0.523768			314.5	0.485422			314.5	0.625909				3793.15	14522.8	13210.3			3793.15	-845.241	-50625.9			3793.15	8968.57	7944.53
314	0.526574			314	0.488357			314	0.631982				3794.12	14833.8	12503.3			3794.12	-1686.24	-50323.9			3794.12	8463.57	8085.53
313.5	0.529421			313.5	0.491555			313.5	0.638562				3795.1	14247.8	11860.3			3795.1	-2674.24	-51593.9			3795.1	9502.57	8694.53
313	0.532927			313	0.495027			313	0.64414				3796.08	14065.8	10792.3			3796.08	-2741.24	-52764.9			3796.08	9819.57	8455.53
312.5	0.536444			312.5	0.498298			312.5	0.650083				3797.06	13654.8	10589.3			3797.06	-1867.24	-53078.9			3797.06	10240.6	8378.53
312	0.539947			312	0.501767			312	0.656315				3798.03	14613.8	11852.3			3798.03	296.759	-52057.9			3798.03	11810.6	9753.53
311.5	0.543423			311.5	0.505312			311.5	0.663454				3799.01	13572.8	13327.3			3799.01	1849.76	-51201.9			3799.01	12725.6	9263.53
311	0.546958			311	0.509545			311	0.670458				3799.99	14069.8	14722.3			3799.99	2859.76	-49971.9			3799.99	12825.6	10855.5
310.5	0.551122			310.5	0.512957			310.5	0.676326				3800.97	14865.8	16305.3			3800.97	3248.76	-48354.9			3800.97	11343.6	12459.5
310	0.555538			310	0.517553			310	0.683616				3801.95	16450.8	18092.3			3801.95	2854.76	-47263.9			3801.95	10771.6	14603.5
309.5	0.559134			309.5	0.521737			309.5	0.691638				3802.92	18247.8	19475.3			3802.92	3736.76	-46712.9			3802.92	10955.6	15742.5
309	0.563626			309	0.526464			309	0.698877				3803.9	18435.8	19947.3			3803.9	4525.76	-46822.9			3803.9	11307.6	15785.5
308.5	0.568577			308.5	0.531546			308.5	0.706544				3804.88	17658.8	20124.3			3804.88	4373.76	-47533.9			3804.88	10659.6	14638.5
308	0.573106			308	0.537164			308	0.714782				3805.86	15951.8	18825.3			3805.86	3636.76	-48559.9			3805.86	9058.57	13418.5
307.5	0.577978			307.5	0.542817			307.5	0.724184				3806.83	13632.8	17590.3			3806.83	3597.76	-49103.9			3806.83	8361.57	12808.5
307	0.583681			307	0.549012			307	0.732431				3807.81	12933.8	16846.3			3807.81	3041.76	-49647.9			3807.81	8616.57	13890.5
306.5	0.589545			306.5	0.555577			306.5	0.741209				3808.79	11653.8	15260.3			3808.79	2898.76	-49042.9			3808.79	7673.57	13902.5
306	0.595128			306	0.562131			306	0.750426				3809.77	11689.8	14445.3			3809.77	2828.76	-48127.9			3809.77	8403.57	15168.5
305.5	0.601881			305.5	0.569595			305.5	0.76151				3810.74	12026.8	15023.3			3810.74	3230.76	-47289.9			3810.74	9463.57	16400.5
305	0.609331			305	0.578454			305	0.771137				3811.72	11256.8	15538.3			3811.72	3911.76	-46866.9			3811.72	10765.6	17944.5
304.5	0.617012			304.5	0.587116			304.5	0.78089				3812.7	10668.8	15529.3			3812.7	3942.76	-47418.9			3812.7	10571.6	17866.5
304	0.624334			304	0.596365			304	0.793376				3813.68	10946.8	14177.3			3813.68	4271.76	-47979.9			3813.68	9906.57	18275.5
303.5	0.633118			303.5	0.606834			303.5	0.804032				3814.65	10579.8	11659.3			3814.65	4017.76	-48769.9			3814.65	8917.57	18226.5
303	0.641701			303	0.616802			303	0.815				3815.63	11642.8	10779.3			3815.63	3460.76	-49959.9			3815.63	9934.57	17385.5
302.5	0.650828			302.5	0.627602			302.5	0.826301				3816.61	12229.8	11355.3			3816.61	2713.76	-50726.9			3816.61	11076.6	16921.5
302	0.660111			302	0.639213			302	0.84026				3817.59	13570.8	12230.3			3817.59	1560.76	-51253.9			3817.59	13195.6	16681.5
301.5	0.671752			301.5	0.652393			301.5	0.851296				3818.56	14802.8	13244.3			3818.56	-279.241	-51149.9			3818.56	13500.6	16382.5
301	0.682569			301	0.665067			301	0.863774				3819.54	16532.8	15431.3			3819.54	-2416.24	-50314.9			3819.54	13783.6	15372.5
300.5	0.694342			300.5	0.678983			300.5	0.876521				3820.52	17224.8	16072.3			3820.52	-4282.24	-49719.9			3820.52	13405.6	14268.5
300	0.7063			300	0.693318			300	0.890224				3821.5	17592.8	15521.3			3821.5	-5164.24	-49033.9			3821.5	12047.6	12682.5
299.5	0.719816			299.5	0.709344			299.5	0.903028				3822.47	17037.8	15429.3			3822.47	-5112.24	-48757.9			3822.47	10968.6	10696.5
299	0.733546			299	0.724749			299	0.915828				3823.45	17232.8	15103.3			3823.45	-4847.24	-49358.9			3823.45	10768.6	10648.5
298.5	0.746717			298.5	0.740456			298.5	0.927373				3824.43	16204.8	13747.3			3824.43	-4675.24	-49861.9			3824.43	10091.6	10693.5
298	0.761201			298	0.756994			298	0.942445				3825.41	14799.8	11829.3			3825.41	-4893.24	-49962.9			3825.41	9636.57	10288.5
297.5	0.776444			297.5	0.775309			297.5	0.953687				3826.38	13680.8	9807.3			3826.38	-4823.24	-50053.9			3826.38	8629.57	11285.5
297	0.79208			297	0.793161			297	0.965212				3827.36	11346.8	8637.3			3827.36	-4541.24	-49936.9			3827.36	6799.57	13407.5
296.5	0.807262			296.5	0.810786			296.5	0.975423				3828.34	10052.8	8681.3			3828.34	-3950.24	-49626.9			3828.34	4982.57	14803.5
296	0.823396			296	0.8286			296	0.987646				3829.32	9447.82	10644.3			3829.32	-3721.24	-49451.9			3829.32	4811.57	15334.5
295.5	0.841735			295.5	0.848749			295.5	0.995437				3830.29	9230.82	12403.3			3830.29	-3600.24	-49443.9			3830.29	4099.57	14942.5
295	0.858387			295	0.865934			295	1.00372				3831.27	8940.82	13200.3			3831.27	-3760.24	-49358.9			3831.27	1745.57	13880.5
294.5	0.874194			294.5	0.883734			294.5	1.01308				3832.25	9020.82	14134.3			3832.25	-2536.24	-49640.9			3832.25	378.565	12652.5
294	0.892746			294	0.90126			294	1.01904				3833.23	9660.82	16032.3			3833.23	-1398.24	-50706.9			3833.23	766.565	12250.5
293.5	0.906408			293.5	0.916661			293.5	1.02409				3834.2	10843.8	16903.3			3834.2	-1271.24	-50795.9			3834.2	1360.57	11493.5
293	0.921023			293	0.931449			293	1.02752				3835.18	12527.8	17013.3			3835.18	-890.241	-50743.9			3835.18	1358.57	11150.5
292.5	0.933691			292.5	0.944202			292.5	1.0306				3836.16	15422.8	17801.3			3836.16	24.7588	-51057.9			3836.16	2066.57	11420.5
292	0.947185			292	0.956044			292	1.03061				3837.14	16849.8	16888.3			3837.14	790.759	-50715.9			3837.14	2136.57	10853.5
291.5	0.956731			291.5	0.964649			291.5	1.03188				3838.11	16609.8	15748.3			3838.11	2527.76	-50113.9			3838.11	1332.57	9568.53
291	0.964263			291	0.973155			291	1.03138				3839.09	16763.8	14691.3			3839.09	3916.76	-49664.9			3839.09	811.565	8497.53
290.5	0.969874			290.5	0.978392			290.5	1.03229				3840.07	17381.8	13200.3			3840.07	4752.76	-49198.9			3840.07	1467.57	8006.53
290	0.975342			290	0.983945			290	1.02993				3841.05	18105.8	12544.3			3841.05	5779.76	-49400.9			3841.05	1437.57	8132.53
289.5	0.978617			289.5	0.98667			289.5	1.02915				3842.02	18027.8	13587.3			3842.02	6401.76	-51113.9			3842.02	2941.57	8110.53
289	0.979919			289	0.990845			289	1.02915				3843	18028.8	12853.3			3843	5726.76	-51895.9			3843	3028.57	9038.53
288.5	0.981107			288.5	0.99287			288.5	1.02559				3843.98	17536.8	11281.3			3843.98	5670.76	-51618.9			3843.98	3208.57	9133.53
288	0.98296			288	0.994634			288	1.02551				3844.96	16233.8	10524.3			3844.96	6665.76	-51596.9			3844.96	2859.57	8328.53
287.5	0.984763			287.5	0.995477			287.5	1.02239				3845.93	14815.8	11056.3			3845.93	7189.76	-52804.9			3845.93	3062.57	7623.53
287	0.985853			287	0.997289			287	1.01996				3846.91	13101.8	11148.3			3846.91	7529.76	-53744.9			3846.91	2707.57	7319.53
286.5	0.988459			286.5	0.998534			286.5	1.01788				3847.89	11605.8	10108.3			3847.89	6602.76	-54721.9			3847.89	3345.57	6456.53
286	0.989895			286	1.00023			286	1.01594				3848.87	10117.8	8862.3			3848.87	5821.76	-54621.9			3848.87	4151.57	4526.53
285.5	0.99245			285.5	1.00108			285.5	1.01322				3849.84	9510.82	7251.3			3849.84	5412.76	-55438.9			3849.84	3136.57	2875.53
285	0.994349			285	1.00049			285	1.01082				3850.82	9047.82	6766.3			3850.82	5421.76	-56567.9			3850.82	1611.57	2727.53
284.5	0.995001			284.5	1			284.5	1.01046				3851.8	8533.82	6775.3			3851.8	4393.76	-57238.9			3851.8	705.565	2931.53
284	0.998167			284	1.00042			284	1.00738				3852.78	8785.82	7442.3			3852.78	4503.76	-57337.9			3852.78	489.565	4349.53
283.5	0.998281			283.5	0.999563			283.5	1.00591				3853.75	9796.82	7597.3			3853.75	4911.76	-56879.9			3853.75	-478.435	5321.53
283	0.998884			283	0.998299			283	1.00452				3854.73	12108.8	8844.3			3854.73	5419.76	-56740.9			3854.73	-987.435	7687.53
282.5	1.00038			282.5	0.999697			282.5	1.00285				3855.71	13577.8	9976.3			3855.71	6815.76	-58017.9			3855.71	-2368.43	8527.53
282	1.00058			282	0.99895			282	1.00179				3856.69	14408.8	10238.3			3856.69	7723.76	-58281.9			3856.69	-3215.43	9033.53
281.5	1.00118			281.5	0.99982			281.5	1.00296				3857.66	15202.8	10818.3			3857.66	7577.76	-57695.9			3857.66	-3150.43	10371.5
281	1.0012			281	1.00072			281	0.999857				3858.64	14597.8	10539.3			3858.64	7362.76	-58075.9			3858.64	-2725.43	12057.5
280.5	1.00047			280.5	0.999263			280.5	0.999421				3859.62	14735.8	11245.3			3859.62	6482.76	-58231.9			3859.62	-1494.43	14101.5
280	1			280	0.999577			280	1				3860.6	15503.8	10902.3			3860.6	5450.76	-58187.9			3860.6	200.565	15293.5
													3861.57	16127.8	10962.3			3861.57	5068.76	-58472.9			3861.57	2637.57	16327.5
													3862.55	16418.8	11184.3			3862.55	5403.76	-58317.9			3862.55	3704.57	16515.5
													3863.53	16679.8	12298.3			3863.53	4268.76	-58621.9			3863.53	5871.57	18054.5
													3864.51	16746.8	13473.3			3864.51	3428.76	-58916.9			3864.51	6480.57	19189.5
													3865.48	17054.8	13366.3			3865.48	988.759	-59939.9			3865.48	7115.57	19461.5
													3866.46	17310.8	13862.3			3866.46	382.759	-60567.9			3866.46	7732.57	20231.5
													3867.44	17576.8	13365.3			3867.44	62.7588	-60853.9			3867.44	7895.57	20469.5
													3868.42	16561.8	13664.3			3868.42	696.759	-60719.9			3868.42	7377.57	19877.5
													3869.39	17157.8	14677.3			3869.39	694.759	-59947.9			3869.39	8148.57	20377.5
													3870.37	18016.8	16749.3			3870.37	542.759	-59840.9			3870.37	9255.57	20674.5
													3871.35	18465.8	17909.3			3871.35	596.759	-59879.9			3871.35	10596.6	20849.5
													3872.33	17832.8	18946.3			3872.33	346.759	-59932.9			3872.33	11688.6	21483.5
													3873.3	17253.8	19126.3			3873.3	455.759	-59322.9			3873.3	12977.6	20479.5
													3874.28	17436.8	19305.3			3874.28	479.759	-58590.9			3874.28	13890.6	20539.5
													3875.26	16867.8	18170.3			3875.26	377.759	-57567.9			3875.26	13720.6	19594.5
													3876.24	16496.8	17304.3			3876.24	-288.241	-56437.9			3876.24	13147.6	18123.5
													3877.21	15270.8	16403.3			3877.21	-1252.24	-55176.9			3877.21	11898.6	16527.5
													3878.19	13329.8	15842.3			3878.19	-1119.24	-53594.9			3878.19	9858.57	14306.5
													3879.17	12052.8	15077.3			3879.17	-470.241	-53008.9			3879.17	8081.57	11929.5
													3880.15	9990.82	13788.3			3880.15	676.759	-53114.9			3880.15	6601.57	8940.53
													3881.12	8787.82	11666.3			3881.12	527.759	-53687.9			3881.12	4967.57	6210.53
													3882.1	9113.82	9908.3			3882.1	-212.241	-53789.9			3882.1	3840.57	4237.53
													3883.08	10186.8	8730.3			3883.08	154.759	-52931.9			3883.08	4460.57	3818.53
													3884.06	12150.8	8465.3			3884.06	693.759	-52259.9			3884.06	6045.57	4578.53
													3885.03	15227.8	9340.3			3885.03	1408.76	-52534.9			3885.03	8317.57	7652.53
													3886.01	17939.8	10597.3			3886.01	1773.76	-53109.9			3886.01	9130.57	10064.5
													3886.99	18949.8	13044.3			3886.99	1181.76	-53701.9			3886.99	9808.57	12154.5
													3887.97	19868.8	15104.3			3887.97	825.759	-54766.9			3887.97	9675.57	13902.5
													3888.94	19917.8	17379.3			3888.94	1024.76	-54919.9			3888.94	9399.57	16035.5
													3889.92	19909.8	18759.3			3889.92	2156.76	-53949.9			3889.92	10392.6	18014.5
													3890.9	19563.8	18998.3			3890.9	3539.76	-52822.9			3890.9	10957.6	19126.5
													3891.88	18343.8	17449.3			3891.88	4453.76	-52816.9			3891.88	10434.6	18773.5
													3892.85	17821.8	16256.3			3892.85	4573.76	-53031.9			3892.85	9041.57	18303.5
													3893.83	17383.8	14631.3			3893.83	4447.76	-53547.9			3893.83	7444.57	17510.5
													3894.81	17829.8	12915.3			3894.81	3824.76	-54678.9			3894.81	6869.57	16088.5
													3895.79	16827.8	11446.3			3895.79	3009.76	-55613.9			3895.79	6680.57	14834.5
													3896.76	15824.8	10465.3			3896.76	2230.76	-56151.9			3896.76	6803.57	13445.5
													3897.74	15387.8	10766.3			3897.74	2418.76	-56668.9			3897.74	7365.57	12978.5
													3898.72	15019.8	11606.3			3898.72	2984.76	-56965.9			3898.72	8723.57	13869.5
													3899.7	15224.8	13309.3			3899.7	3559.76	-56763.9			3899.7	9694.57	14777.5
													3900.67	16517.8	13942.3			3900.67	3808.76	-56061.9			3900.67	9738.57	15704.5
													3901.65	18307.8	15802.3			3901.65	4286.76	-56074.9			3901.65	10517.6	16814.5
													3902.63	19077.8	17022.3			3902.63	3911.76	-55708.9			3902.63	10916.6	15877.5
													3903.61	17873.8	17026.3			3903.61	3590.76	-55892.9			3903.61	10767.6	14897.5
													3904.58	17374.8	18140.3			3904.58	3107.76	-56749.9			3904.58	12176.6	15096.5
													3905.56	16548.8	17927.3			3905.56	3729.76	-57275.9			3905.56	13314.6	14806.5
													3906.54	15150.8	17746.3			3906.54	5038.76	-56817.9			3906.54	13689.6	14209.5
													3907.52	12111.8	17963.3			3907.52	6591.76	-55797.9			3907.52	12033.6	12413.5
													3908.49	9774.82	17600.3			3908.49	8378.76	-54935.9			3908.49	10329.6	10867.5
													3909.47	9203.82	17918.3			3909.47	9172.76	-54838.9			3909.47	9000.57	10560.5
													3910.45	10209.8	17634.3			3910.45	9423.76	-54752.9			3910.45	8841.57	11077.5
													3911.43	12650.8	20504.3			3911.43	9629.76	-54277.9			3911.43	10578.6	12187.5
													3912.4	14368.8	20741.3			3912.4	10722.8	-54052.9			3912.4	11290.6	12830.5
													3913.38	15306.8	20355.3			3913.38	10806.8	-54204.9			3913.38	11984.6	12726.5
													3914.36	14265.8	19864.3			3914.36	9917.76	-54394.9			3914.36	12483.6	13301.5
													3915.34	13725.8	18912.3			3915.34	8428.76	-53999.9			3915.34	13459.6	14431.5
													3916.31	12502.8	17901.3			3916.31	7858.76	-53626.9			3916.31	13920.6	14242.5
													3917.29	10774.8	17415.3			3917.29	6997.76	-54315.9			3917.29	13864.6	14666.5
													3918.27	10585.8	17411.3			3918.27	6772.76	-54805.9			3918.27	13849.6	16264.5
													3919.25	11717.8	17944.3			3919.25	7299.76	-56293.9			3919.25	13873.6	17323.5
													3920.22	12538.8	18002.3			3920.22	7759.76	-57592.9			3920.22	13774.6	18524.5
													3921.2	12449.8	16826.3			3921.2	7503.76	-57798.9			3921.2	13710.6	18985.5
													3922.18	12784.8	16680.3			3922.18	6900.76	-56475.9			3922.18	14918.6	20131.5
													3923.16	13111.8	18375.3			3923.16	6196.76	-54551.9			3923.16	15869.6	20791.5
													3924.13	13021.8	19065.3			3924.13	5768.76	-53734.9			3924.13	16433.6	21245.5
													3925.11	13441.8	19999.3			3925.11	5222.76	-52603.9			3925.11	17015.6	20945.5
													3926.09	14738.8	19655.3			3926.09	4663.76	-51271.9			3926.09	17086.6	21426.5
													3927.07	14826.8	18908.3			3927.07	4534.76	-50268.9			3927.07	16122.6	20281.5
													3928.04	14767.8	18402.3			3928.04	4105.76	-50119.9			3928.04	15254.6	19007.5
													3929.02	14857.8	17003.3			3929.02	4239.76	-50476.9			3929.02	14085.6	18528.5
													3930	14815.8	16241.3			3930	4478.76	-51038.9			3930	13538.6	18675.5
													3930.98	15893.8	16062.3			3930.98	5208.76	-51670.9			3930.98	12945.6	18945.5
													3931.95	17328.8	16797.3			3931.95	6194.76	-51385.9			3931.95	12333.6	20229.5
													3932.93	19059.8	17922.3			3932.93	7102.76	-50663.9			3932.93	12996.6	20655.5
													3933.91	19935.8	18175.3			3933.91	8408.76	-49976.9			3933.91	12643.6	20617.5
													3934.89	20264.8	18905.3			3934.89	9484.76	-50512.9			3934.89	12885.6	20465.5
													3935.86	19719.8	18719.3			3935.86	9553.76	-51964.9			3935.86	12878.6	20154.5
													3936.84	19298.8	18195.3			3936.84	8831.76	-53092.9			3936.84	12186.6	20898.5
													3937.82	18599.8	17126.3			3937.82	7872.76	-53795.9			3937.82	10351.6	21304.5
													3938.8	19209.8	16830.3			3938.8	7148.76	-53881.9			3938.8	9556.57	21716.5
													3939.77	19295.8	15288.3			3939.77	6619.76	-53275.9			3939.77	9204.57	21079.5
													3940.75	19243.8	14129.3			3940.75	7017.76	-51474.9			3940.75	10854.6	20272.5
													3941.73	18200.8	12545.3			3941.73	6713.76	-49476.9			3941.73	11835.6	19515.5

## Sheet: Fig. 4.  EPR  and X-ray spectra
			Fig. 4 a							Fig. 4.b
		Field (G)	Plus DTT	minus DTT (PD10)	minus (IEC)					xmu, ev	bkg
		2941.73	-12609.2	-31120.6	22735.5					6962.43	0.075755
		2942.71	-13136.2	-31253.6	22619.5					6967.56	0.0736035
		2943.69	-13374.2	-31177.6	22206.5					6972.46	0.0702869
		2944.66	-15023.2	-31861.6	22503.5					6977.5	0.0694246
		2945.64	-17077.2	-32919.6	22613.5					6982.49	0.066445
		2946.62	-19641.2	-34726.6	22105.5					6987.38	0.0634732
		2947.59	-20738.2	-35273.6	22296.5					6992.47	0.0614186
		2948.57	-20415.2	-35022.6	22733.5					6997.48	0.0595618
		2949.55	-19662.2	-34372.6	22574.5					7002.47	0.0579531
		2950.53	-19625.2	-34344.6	21733.5					7007.42	0.056056
		2951.51	-19006.2	-33943.6	21180.5					7012.38	0.0548263
		2952.48	-18807.2	-33194.6	22360.5					7017.47	0.052864
		2953.46	-17140.2	-33093.6	23103.5					7022.44	0.050323
		2954.44	-15807.2	-33880.6	23324.5					7027.48	0.0485409
		2955.42	-14607.2	-34500.6	23792.5					7032.43	0.0471754
		2956.39	-12924.2	-33120.6	25291.5					7037.38	0.0464273
		2957.37	-10504.2	-31452.6	25317.5					7042.48	0.0458607
		2958.35	-9235.18	-30266.6	25517.5					7047.4	0.0437198
		2959.33	-7841.18	-28802.6	25301.5					7052.47	0.0422927
		2960.3	-6595.18	-26857.6	25028.5					7057.45	0.0412377
		2961.28	-6444.18	-26032.6	24869.5					7062.31	0.0404806
		2962.26	-7002.18	-27714.6	23779.5					7067.41	0.039276
		2963.24	-8126.18	-29416.6	23422.5					7072.31	0.0372426
		2964.21	-9052.18	-31855.6	23625.5					7077.35	0.0359949
		2965.19	-9037.18	-32876.6	24361.5					7082.24	0.0352695
		2966.17	-9832.18	-34064.6	24785.5					7087.18	0.0350407
		2967.15	-9798.18	-34430.6	23729.5					7092.18	0.0353567
		2968.12	-10664.2	-33664.6	22914.5					7093.25	0.0363279
		2969.1	-10204.2	-32546.6	22292.5					7094.24	0.037549
		2970.08	-9778.18	-31417.6	22469.5					7095.13	0.0356838
		2971.06	-8254.18	-30038.6	22981.5					7096.02	0.0340296
		2972.03	-8138.18	-30579.6	22572.5					7097.13	0.0336357
		2973.01	-8843.18	-31188.6	21601.5					7098.03	0.0341302
		2973.99	-9908.18	-30826.6	20201.5					7099.1	0.0342359
		2974.97	-12032.2	-30647.6	19108.5					7099.96	0.0345999
		2975.94	-14697.2	-30997.6	18387.5					7101.01	0.0347837
		2976.92	-15530.2	-30650.6	17846.5					7101.98	0.0349052
		2977.9	-15953.2	-30247.6	17466.5					7103.12	0.0352961
		2978.88	-15934.2	-29541.6	17185.5					7104	0.0353795
		2979.85	-16611.2	-30627.6	16359.5					7104.99	0.0353947
		2980.83	-17041.2	-31790.6	15945.5					7106.01	0.0360561
		2981.81	-18550.2	-32883.6	15147.5					7107.05	0.0363355
		2982.79	-19461.2	-34178.6	14030.5					7107.95	0.0372134
		2983.76	-20010.2	-34690.6	12646.5					7108.97	0.0375655
		2984.74	-19520.2	-35117.6	11579.5					7110.01	0.0390864
		2985.72	-19214.2	-33924.6	10023.5					7110.95	0.0419428
		2986.7	-18952.2	-31564.6	9421.46					7112	0.0492874
		2987.67	-19231.2	-30292.6	9058.46					7112.88	0.0642383
		2988.65	-19515.2	-30473.6	8255.46					7113.92	0.0784726
		2989.63	-19098.2	-30515.6	8833.46					7114.88	0.0767649
		2990.61	-19189.2	-31140.6	9041.46					7116.01	0.0698769
		2991.58	-20085.2	-32006.6	9252.46					7116.87	0.0734198
		2992.56	-20202.2	-32989.6	9333.46					7117.94	0.0872055
		2993.54	-17925.2	-32319.6	9167.46					7118.89	0.105264
		2994.52	-15684.2	-31079.6	9489.46					7119.99	0.130289
		2995.49	-15091.2	-30179.6	9658.46					7120.84	0.16188
		2996.47	-14829.2	-30387.6	10224.5					7121.86	0.203421
		2997.45	-14202.2	-30432.6	10699.5					7122.89	0.257345
		2998.43	-13409.2	-31024.6	10229.5					7123.89	0.320157
		2999.4	-12182.2	-30512.6	9528.46					7124.89	0.393479
		3000.38	-11656.2	-29194.6	8660.46					7125.83	0.470829
		3001.36	-12604.2	-27465.6	8509.46					7126.86	0.569168
		3002.34	-14272.2	-26953.6	9277.46					7127.8	0.661616
		3003.31	-15395.2	-26037.6	9755.46					7128.89	0.753919
		3004.29	-15954.2	-25466.6	10242.5					7129.69	0.811094
		3005.27	-15314.2	-24289.6	10625.5					7130.78	0.861046
		3006.25	-15758.2	-24333.6	10870.5					7131.78	0.881048
		3007.22	-16635.2	-25538.6	10788.5					7132.87	0.888459
		3008.2	-16956.2	-26307.6	11005.5					7133.73	0.883785
		3009.18	-15953.2	-25577.6	10390.5					7134.79	0.872161
		3010.16	-16246.2	-25364.6	9727.46					7135.79	0.858062
		3011.13	-15259.2	-24214.6	10321.5					7136.8	0.846012
		3012.11	-14641.2	-23015.6	10634.5					7137.78	0.833529
		3013.09	-13656.2	-23080.6	10695.5					7138.63	0.819226
		3014.07	-12724.2	-25050.6	10324.5					7139.68	0.797408
		3015.04	-11828.2	-26764.6	9528.46					7140.66	0.779166
		3016.02	-10493.2	-27296.6	9972.46					7141.8	0.757728
		3017	-9357.18	-27785.6	10620.5					7142.61	0.743798
		3017.98	-9093.18	-28769.6	10055.5					7143.7	0.727181
		3018.95	-9366.18	-30075.6	9986.46					7144.66	0.717573
		3019.93	-10900.2	-31435.6	10896.5					7145.76	0.706955
		3020.91	-11803.2	-32036.6	11671.5					7146.65	0.699156
		3021.89	-11383.2	-31481.6	12371.5					7147.67	0.688845
		3022.86	-10585.2	-31037.6	11782.5					7148.68	0.677793
		3023.84	-11123.2	-30876.6	12129.5					7149.66	0.665864
		3024.82	-11460.2	-30943.6	13211.5					7150.68	0.651548
		3025.8	-10963.2	-30962.6	13160.5					7151.54	0.638165
		3026.77	-10617.2	-31378.6	12008.5					7152.76	0.618854
		3027.75	-10869.2	-31777.6	10905.5					7154.02	0.602965
		3028.73	-10265.2	-31702.6	10945.5					7155.21	0.589913
		3029.71	-10440.2	-32130.6	11865.5					7156.53	0.576604
		3030.68	-11467.2	-31292.6	12150.5					7157.77	0.5672
		3031.66	-13816.2	-31813.6	11888.5					7159.22	0.560207
		3032.64	-15017.2	-32002.6	11490.5					7160.49	0.557386
		3033.62	-15339.2	-32465.6	11106.5					7161.8	0.556852
		3034.59	-15462.2	-33158.6	10425.5					7163.32	0.56018
		3035.57	-14998.2	-34068.6	9845.46					7164.57	0.565823
		3036.55	-14942.2	-35367.6	8581.46					7166.01	0.574778
		3037.53	-15449.2	-36775.6	7035.46					7167.53	0.585922
		3038.5	-15341.2	-37338.6	5423.46					7168.91	0.598268
		3039.48	-13065.2	-36755.6	3645.46					7170.37	0.610884
		3040.46	-10955.2	-35707.6	2309.46					7172	0.628662
		3041.44	-10438.2	-34405.6	533.457					7173.42	0.64337
		3042.41	-9623.18	-32595.6	-253.543					7174.91	0.659279
		3043.39	-8480.18	-30385.6	-1179.54					7176.5	0.672293
		3044.37	-7877.18	-29473.6	-900.543					7178.07	0.679882
		3045.35	-7097.18	-28632.6	-47.543					7179.63	0.686949
		3046.32	-8254.18	-28581.6	901.457					7181.18	0.690555
		3047.3	-9826.18	-28117.6	2241.46					7182.85	0.693937
		3048.28	-11184.2	-28456.6	2988.46					7184.51	0.693904
		3049.26	-12827.2	-29707.6	3952.46					7186.07	0.696739
		3050.23	-13905.2	-30273.6	5173.46					7187.79	0.694362
		3051.21	-14363.2	-29029.6	4779.46					7189.64	0.694965
		3052.19	-13809.2	-27723.6	4793.46					7191.3	0.694445
		3053.17	-12972.2	-26479.6	4427.46					7193.04	0.691921
		3054.14	-13092.2	-26958.6	3910.46					7194.77	0.690634
		3055.12	-13503.2	-29253.6	3625.46					7196.55	0.689187
		3056.1	-15304.2	-31635.6	3296.46					7198.48	0.687169
		3057.08	-15687.2	-31629.6	3041.46					7200.33	0.683959
		3058.05	-16222.2	-31976.6	2415.46					7202.17	0.680297
		3059.03	-16574.2	-32945.6	2176.46					7204.03	0.677916
		3060.01	-15149.2	-32418.6	2195.46					7205.91	0.674327
		3060.99	-14793.2	-32953.6	2355.46					7207.69	0.669695
		3061.96	-13969.2	-32596.6	2079.46					7209.66	0.664296
		3062.94	-13728.2	-32397.6	1175.46					7211.72	0.661368
		3063.92	-14388.2	-32968.6	-206.543					7213.67	0.656125
		3064.9	-15078.2	-33562.6	-278.543					7215.72	0.652552
		3065.87	-15004.2	-33901.6	1.45703					7217.68	0.650842
		3066.85	-16715.2	-33971.6	918.457					7219.69	0.646776
		3067.83	-16542.2	-32432.6	383.457					7221.74	0.645398
		3068.81	-14072.2	-29553.6	7.45703					7223.81	0.644758
		3069.78	-13493.2	-27477.6	256.457					7225.8	0.643688
		3070.76	-13649.2	-25968.6	604.457					7227.98	0.642757
		3071.74	-13210.2	-25454.6	195.457					7230.04	0.642086
		3072.72	-13982.2	-26786.6	-409.543					7232.29	0.641149
		3073.69	-13225.2	-26208.6	-619.543					7234.4	0.638957
		3074.67	-12686.2	-25300.6	88.457					7236.69	0.640494
		3075.65	-12602.2	-24738.6	807.457					7238.83	0.64014
		3076.63	-12079.2	-24166.6	432.457					7241.1	0.642858
		3077.6	-10830.2	-23897.6	320.457					7243.32	0.645012
		3078.58	-10008.2	-24341.6	549.457					7245.64	0.646783
		3079.56	-9263.18	-23768.6	1010.46					7247.89	0.650272
		3080.54	-8762.18	-24072.6	1431.46					7250.3	0.654021
		3081.51	-8623.18	-24198.6	1252.46					7252.47	0.657034
		3082.49	-9479.18	-24340.6	271.457					7254.96	0.660775
		3083.47	-9722.18	-24636.6	-971.543					7257.3	0.664199
		3084.45	-9098.18	-23795.6	-1697.54					7259.8	0.667899
		3085.43	-7836.18	-23165.6	-1787.54					7262.2	0.668723
		3086.4	-7078.18	-22448.6	-1594.54					7264.68	0.671937
		3087.38	-6357.18	-22532.6	-726.543					7267.03	0.673739
		3088.36	-4283.18	-21273.6	-318.543					7269.6	0.675506
		3089.33	-2047.18	-17642.6	134.457					7271.95	0.676053
		3090.31	-1042.18	-14528.6	538.457					7274.48	0.676107
		3091.29	-2066.18	-13145.6	624.457					7277.01	0.675356
		3092.27	-3214.18	-13862.6	658.457					7279.44	0.673203
		3093.25	-3694.18	-15921.6	497.457					7282.03	0.671454
		3094.22	-3774.18	-17412.6	13.457					7284.63	0.668687
		3095.2	-4256.18	-18581.6	-593.543					7287.38	0.66605
		3096.18	-6511.18	-21391.6	-1224.54					7289.86	0.663933
		3097.16	-8089.18	-24502.6	-1006.54					7292.52	0.661468
		3098.13	-7671.18	-25707.6	-1153.54					7295.17	0.658675
		3099.11	-6675.18	-26374.6	-562.543					7297.74	0.656255
		3100.09	-5228.18	-27210.6	-68.543					7300.47	0.655336
		3101.07	-4777.18	-28863.6	930.457					7303.22	0.653873
		3102.04	-5348.18	-30656.6	1659.46					7306	0.65325
		3103.02	-6674.18	-33126.6	2486.46					7308.72	0.652996
		3104	-7474.18	-33285.6	2851.46					7311.38	0.652787
		3104.98	-7424.18	-31528.6	2740.46					7314.24	0.653138
		3105.95	-7216.18	-30454.6	2436.46					7316.99	0.652845
		3106.93	-6655.18	-28928.6	2217.46					7319.86	0.652513
		3107.91	-6753.18	-28285.6	1786.46					7322.63	0.652845
		3108.89	-7105.18	-27923.6	1926.46					7325.37	0.652871
		3109.86	-4737.18	-26308.6	1696.46					7328.42	0.65284
		3110.84	-3073.18	-24790.6	1609.46					7331.24	0.653626
		3111.82	-2443.18	-23745.6	1904.46					7334.03	0.653968
		3112.8	-2417.18	-22462.6	2322.46					7337.02	0.653777
		3113.77	-2013.18	-22452.6	2003.46					7339.97	0.653369
		3114.75	-1706.18	-22360.6	1572.46					7342.95	0.653231
		3115.73	-1287.18	-21155.6	2132.46					7345.84	0.653118
		3116.71	-779.176	-19128.6	2926.46					7348.91	0.652688
		3117.68	-335.176	-17189.6	4835.46					7352	0.654064
		3118.66	239.824	-16536.6	6815.46					7354.95	0.654505
		3119.64	1376.82	-15804.6	8058.46					7358.03	0.653892
		3120.62	2086.82	-15432.6	8173.46					7361.18	0.654924
		3121.59	1311.82	-16776.6	7316.46					7364.2	0.656033
		3122.57	891.824	-16417.6	6933.46					7367.35	0.657262
		3123.55	68.8242	-16870.6	5159.46					7370.53	0.657443
		3124.53	537.824	-17888.6	3033.46					7373.66	0.658055
		3125.5	-494.176	-20473.6	2027.46					7376.9	0.658844
		3126.48	-1281.18	-23633.6	1915.46					7380.11	0.658782
		3127.46	-2548.18	-26739.6	1095.46					7383.29	0.658821
		3128.44	-3862.18	-28690.6	610.457					7386.56	0.65874
		3129.41	-4434.18	-29566.6	843.457					7389.71	0.658693
		3130.39	-3983.18	-29890.6	1056.46					7393.07	0.659408
		3131.37	-5284.18	-30941.6	417.457					7396.31	0.659277
		3132.35	-6270.18	-32121.6	-1122.54					7399.5	0.660043
		3133.32	-7807.18	-33417.6	-1549.54					7402.91	0.660639
		3134.3	-7742.18	-33950.6	-891.543					7406.27	0.660184
		3135.28	-8419.18	-34632.6	-243.543					7409.49	0.659686
		3136.26	-8262.18	-33845.6	-143.543					7412.92	0.658398
		3137.23	-6341.18	-31850.6	-568.543					7416.41	0.657572
		3138.21	-5316.18	-30834.6	-2089.54					7419.75	0.657004
		3139.19	-5826.18	-31225.6	-3765.54					7423.1	0.656622
		3140.17	-6600.18	-31203.6	-6381.54					7426.63	0.656147
		3141.14	-7772.18	-31311.6	-7678.54					7430.04	0.655553
		3142.12	-7490.18	-30987.6	-8133.54					7433.6	0.655669
		3143.1	-7641.18	-30454.6	-7768.54					7437.01	0.655724
		3144.08	-6179.18	-29025.6	-7523.54					7444.1	0.65573
		3145.05	-5345.18	-26843.6	-8976.54					7447.69	0.656962
		3146.03	-5532.18	-25866.6	-10666.5					7451.16	0.657974
		3147.01	-5953.18	-25579.6	-11160.5					7454.81	0.657942
		3147.99	-4453.18	-24978.6	-10332.5					7458.46	0.659007
		3148.96	-3445.18	-24961.6	-8919.54					7462.07	0.659841
		3149.94	-2927.18	-24785.6	-8356.54					7465.6	0.659805
		3150.92	-2325.18	-23467.6	-7917.54					7469.35	0.660387
		3151.9	-3093.18	-22271.6	-7515.54					7473.11	0.660289
		3152.87	-3287.18	-20880.6	-7562.54					7476.7	0.660266
		3153.85	-3402.18	-19200.6	-8833.54					7480.49	0.660298
		3154.83	-4767.18	-18914.6	-9389.54					7484.16	0.660469
		3155.81	-5190.18	-18648.6	-10668.5					7488	0.660395
		3156.78	-4683.18	-17085.6	-11397.5					7491.83	0.65967
		3157.76	-3999.18	-15900.6	-11008.5					7495.51	0.659406
		3158.74	-1660.18	-14153.6	-10828.5					7499.37	0.658744
		3159.72	72.8242	-13312.6	-10089.5					7503.08	0.658648
		3160.69	1471.82	-12502.6	-8600.54					7507	0.658278
		3161.67	1776.82	-12607.6	-7670.54					7510.99	0.657809
		3162.65	624.824	-14458.6	-5877.54					7514.72	0.65769
		3163.63	-1588.18	-15873.6	-4465.54					7518.68	0.657736
		3164.6	-4718.18	-17945.6	-3393.54					7522.54	0.657074
		3165.58	-6741.18	-18651.6	-3286.54					7526.53	0.657502
		3166.56	-7793.18	-20284.6	-3787.54					7530.58	0.657399
		3167.54	-8311.18	-21165.6	-4390.54					7534.45	0.657371
		3168.51	-9130.18	-21812.6	-5059.54					7538.42	0.658264
		3169.49	-8885.18	-22770.6	-4654.54					7542.33	0.658578
		3170.47	-6687.18	-22256.6	-3507.54					7546.33	0.657744
		3171.45	-6120.18	-21295.6	-4252.54					7550.39	0.657415
		3172.42	-5274.18	-20298.6	-5110.54					7554.57	0.657688
		3173.4	-5307.18	-21287.6	-6591.54					7558.55	0.658148
		3174.38	-6149.18	-23459.6	-7520.54					7562.57	0.657955
		3175.36	-7463.18	-26314.6	-7996.54					7566.65	0.658223
		3176.33	-7685.18	-27547.6	-8332.54					7570.81	0.65794
		3177.31	-7266.18	-28126.6	-7992.54					7574.83	0.659087
		3178.29	-6486.18	-26714.6	-7341.54					7579.2	0.65846
		3179.27	-6222.18	-27350.6	-6205.54					7583.35	0.658074
		3180.24	-5785.18	-28624.6	-5269.54					7587.51	0.658168
		3181.22	-5547.18	-29309.6	-4905.54					7591.71	0.657888
		3182.2	-4202.18	-29648.6	-4758.54					7595.99	0.657796
		3183.18	-4320.18	-30446.6	-4645.54					7600.23	0.659009
		3184.15	-5887.18	-32156.6	-3870.54					7604.44	0.65882
		3185.13	-8123.18	-34297.6	-3510.54					7608.8	0.659427
		3186.11	-9154.18	-35450.6	-3410.54					7613.24	0.659615
		3187.09	-9364.18	-35149.6	-3646.54					7617.54	0.660168
		3188.06	-9091.18	-35435.6	-3930.54					7621.83	0.65988
		3189.04	-9865.18	-36519.6	-4465.54					7626.17	0.660089
		3190.02	-11122.2	-37928.6	-4762.54					7630.52	0.660669
		3191	-10531.2	-37144.6	-5506.54					7635.05	0.660969
		3191.97	-10323.2	-37062.6	-6117.54					7639.38	0.660783
		3192.95	-10752.2	-36739.6	-6758.54					7643.78	0.661055
		3193.93	-9442.18	-35836.6	-7633.54					7648.28	0.661115
		3194.91	-8422.18	-34228.6	-8309.54					7652.92	0.660886
		3195.88	-7987.18	-32519.6	-7760.54					7657.4	0.66072
		3196.86	-6770.18	-30756.6	-6636.54					7661.92	0.661499
		3197.84	-3972.18	-28993.6	-6162.54					7666.49	0.662256
		3198.82	-1941.18	-26232.6	-5125.54					7671.01	0.661965
		3199.79	-868.176	-23746.6	-4036.54					7675.7	0.662768
		3200.77	326.824	-21243.6	-3492.54					7680.42	0.662919
		3201.75	403.824	-19814.6	-3207.54					7685.15	0.663396
		3202.73	869.824	-19034.6	-1931.54					7689.79	0.664224
		3203.7	1316.82	-17452.6	-991.543					7694.48	0.663785
		3204.68	1353.82	-15965.6	129.457					7699.14	0.663799
		3205.66	812.824	-15937.6	1103.46					7703.91	0.664029
		3206.64	-1090.18	-15343.6	587.457					7708.7	0.664905
		3207.61	-2823.18	-14880.6	152.457					7713.61	0.665482
		3208.59	-2851.18	-13465.6	147.457					7718.57	0.666005
		3209.57	-2061.18	-11527.6	-994.543					7723.44	0.666858
		3210.55	-983.176	-11520.6	-1396.54					7728.33	0.666909
		3211.52	1.82422	-11660.6	-1758.54					7733.18	0.666825
		3212.5	-288.176	-10780.6	-1084.54					7738.11	0.667652
		3213.48	-921.176	-10430.6	-115.543					7743.01	0.668679
		3214.46	-1418.18	-10590.6	221.457					7747.99	0.668704
		3215.43	-2808.18	-12173.6	1330.46					7752.98	0.669334
		3216.41	-5432.18	-13451.6	913.457					7757.98	0.670335
		3217.39	-7829.18	-14585.6	567.457					7762.94	0.670682
		3218.37	-10399.2	-15564.6	1211.46					7768.04	0.671358
		3219.34	-11264.2	-16840.6	1507.46					7773.12	0.67303
		3220.32	-12350.2	-18132.6	1139.46					7778.2	0.673486
		3221.3	-13135.2	-19416.6	956.457					7783.28	0.673614
		3222.28	-12045.2	-19802.6	922.457					7788.39	0.674451
		3223.25	-10895.2	-19630.6	618.457					7793.45	0.675053
		3224.23	-10827.2	-19900.6	1166.46					7798.58	0.675589
		3225.21	-10808.2	-20030.6	1156.46					7803.7	0.676672
		3226.19	-10240.2	-19926.6	369.457					7808.91	0.6777
		3227.17	-9213.18	-19492.6	-62.543					7814.01	0.678158
		3228.14	-9792.18	-20925.6	-203.543					7819.21	0.678327
		3229.12	-10351.2	-22413.6	-1105.54					7824.29	0.679013
		3230.1	-9017.18	-21666.6	-1896.54					7829.65	0.678999
		3231.07	-8418.18	-20763.6	-3295.54					7834.8	0.679108
		3232.05	-8477.18	-19700.6	-4520.54					7840.14	0.679564
		3233.03	-8047.18	-18491.6	-5756.54					7845.39	0.68055
		3234.01	-8105.18	-17832.6	-6740.54					7850.79	0.681441
		3234.99	-8295.18	-17711.6	-7955.54					7855.58	0.682148
		3235.96	-7055.18	-16411.6	-8470.54
		3236.94	-7766.18	-15832.6	-8963.54
		3237.92	-8428.18	-16454.6	-9227.54
		3238.9	-9162.18	-17884.6	-9596.54
		3239.87	-8444.18	-18278.6	-10623.5
		3240.85	-8115.18	-17944.6	-10770.5
		3241.83	-8705.18	-17722.6	-9559.54
		3242.81	-9675.18	-17881.6	-8776.54
		3243.78	-9955.18	-17053.6	-9038.54
		3244.76	-9133.18	-14426.6	-8891.54
		3245.74	-7027.18	-12169.6	-7886.54
		3246.72	-5096.18	-10284.6	-7922.54
		3247.69	-5039.18	-9730.56	-8880.54
		3248.67	-6319.18	-10487.6	-10993.5
		3249.65	-7987.18	-11509.6	-12587.5
		3250.63	-11040.2	-12206.6	-13636.5
		3251.6	-13274.2	-12408.6	-13384.5
		3252.58	-14261.2	-13138.6	-12020.5
		3253.56	-15947.2	-15377.6	-11096.5
		3254.54	-18732.2	-17613.6	-9770.54
		3255.51	-20340.2	-18545.6	-8332.54
		3256.49	-20590.2	-17326.6	-7768.54
		3257.47	-19360.2	-16054.6	-7217.54
		3258.45	-18469.2	-16637.6	-6464.54
		3259.42	-18025.2	-15491.6	-5229.54
		3260.4	-18155.2	-13520.6	-3931.54
		3261.38	-18848.2	-12629.6	-3553.54
		3262.36	-18950.2	-12142.6	-2692.54
		3263.33	-18682.2	-11446.6	-2576.54
		3264.31	-17953.2	-10726.6	-3343.54
		3265.29	-17622.2	-9303.56	-3500.54
		3266.27	-16156.2	-5738.56	-3535.54
		3267.24	-14919.2	-3939.56	-2695.54
		3268.22	-13849.2	-3535.56	-1276.54
		3269.2	-12618.2	-3852.56	-448.543
		3270.18	-10259.2	-2287.56	-198.543
		3271.15	-8588.18	-1330.56	-249.543
		3272.13	-7370.18	-295.559	-2193.54
		3273.11	-5789.18	1166.44	-2702.54
		3274.09	-6276.18	1177.44	-3071.54
		3275.06	-8310.18	813.441	-3996.54
		3276.04	-8701.18	1228.44	-4233.54
		3277.02	-10304.2	-339.559	-3492.54
		3278	-11535.2	-1342.56	-3400.54
		3278.97	-11672.2	-1079.56	-3555.54
		3279.95	-11513.2	-350.559	-3468.54
		3280.93	-12343.2	66.4404	-4412.54
		3281.91	-13421.2	561.44	-5108.54
		3282.88	-15188.2	973.44	-5691.54
		3283.86	-16497.2	1478.44	-6553.54
		3284.84	-16353.2	4181.44	-6916.54
		3285.82	-16086.2	5735.44	-6852.54
		3286.79	-17402.2	6018.44	-7377.54
		3287.77	-17110.2	6353.44	-6881.54
		3288.75	-16204.2	7515.44	-4893.54
		3289.73	-15115.2	8462.44	-3049.54
		3290.7	-13333.2	9142.44	-1412.54
		3291.68	-12480.2	9375.44	-7.54297
		3292.66	-11493.2	11275.4	1436.46
		3293.64	-11107.2	13805.4	2962.46
		3294.61	-11062.2	17202.4	3391.46
		3295.59	-11300.2	19920.4	3284.46
		3296.57	-12332.2	21757.4	2864.46
		3297.55	-12736.2	22370.4	2338.46
		3298.52	-12697.2	21978.4	2991.46
		3299.5	-10665.2	23183.4	3263.46
		3300.48	-9032.18	24344.4	3964.46
		3301.46	-7063.18	26458.4	5072.46
		3302.43	-6359.18	27039.4	5928.46
		3303.41	-5242.18	27377.4	6111.46
		3304.39	-3734.18	27407.4	7191.46
		3305.37	-2340.18	27530.4	7629.46
		3306.34	271.824	30472.4	7496.46
		3307.32	2989.82	33968.4	7054.46
		3308.3	4888.82	36908.4	6708.46
		3309.28	7345.82	41165.4	5997.46
		3310.25	9092.82	44844.4	4875.46
		3311.23	10671.8	49348.4	4487.46
		3312.21	12968.8	53690.4	4540.46
		3313.19	15874.8	58011.4	4507.46
		3314.16	18756.8	62036.4	4335.46
		3315.14	20588.8	65317.4	4482.46
		3316.12	22467.8	67825.4	5478.46
		3317.1	24704.8	71564.4	7263.46
		3318.07	28124.8	76579.4	8899.46
		3319.05	32084.8	81330.4	10031.5
		3320.03	36339.8	86128.4	11323.5
		3321.01	42044.8	91831.4	12859.5
		3321.98	46829.8	97723.4	15035.5
		3322.96	52718.8	104100	16870.5
		3323.94	59317.8	111753	18007.5
		3324.92	66583.8	120276	20186.5
		3325.89	73915.8	130088	21888.5
		3326.87	81231.8	141002	24291.5
		3327.85	89355.8	151904	27076.5
		3328.83	97015.8	163923	30682.5
		3329.8	106262	177169	34795.5
		3330.78	116595	191729	39382.5
		3331.76	128479	207622	44708.5
		3332.74	140024	224956	50801.5
		3333.71	152078	242075	57114.5
		3334.69	165020	260260	62921.5
		3335.67	178155	280986	68238.5
		3336.65	193567	305530	73423.5
		3337.62	208544	331029	79707.5
		3338.6	222793	357682	85492.5
		3339.58	235912	385049	91201.5
		3340.56	246643	412882	97365.5
		3341.53	256596	439359	104490
		3342.51	266637	465901	110663
		3343.49	276679	491757	115614
		3344.47	284512	514726	120331
		3345.44	289750	535543	124549
		3346.42	291770	551926	127198
		3347.4	291726	563200	127708
		3348.38	288790	568483	125564
		3349.35	281513	566828	121630
		3350.33	270416	558370	117193
		3351.31	257693	542937	111516
		3352.29	242330	522724	104273
		3353.26	223313	496436	95677.5
		3354.24	202480	464662	86750.5
		3355.22	181293	430388	77330.5
		3356.2	159549	391953	67093.5
		3357.17	135999	351282	55710.5
		3358.15	110618	309276	44396.5
		3359.13	84921.8	266114	33762.5
		3360.11	60010.8	222809	23347.5
		3361.08	35705.8	179866	13394.5
		3362.06	14100.8	139063	4009.46
		3363.04	-4352.18	100263	-4705.54
		3364.02	-19908.2	64023.4	-14411.5
		3364.99	-34640.2	28570.4	-23908.5
		3365.97	-48081.2	-4737.56	-31494.5
		3366.95	-58470.2	-33499.6	-38661.5
		3367.93	-69077.2	-59700.6	-45351.5
		3368.91	-80686.2	-84586.6	-51368.5
		3369.88	-90996.2	-107974	-56911.5
		3370.86	-98825.2	-128892	-62441.5
		3371.84	-106413	-149805	-67778.5
		3372.81	-113381	-170236	-73957.5
		3373.79	-119121	-191063	-79865.5
		3374.77	-121416	-210452	-84542.5
		3375.75	-123743	-229482	-88974.5
		3376.73	-126164	-247632	-92704.5
		3377.7	-128743	-264468	-97429.5
		3378.68	-130931	-279789	-102047
		3379.66	-134565	-294319	-105063
		3380.64	-136015	-306389	-107292
		3381.61	-136392	-315250	-109204
		3382.59	-136939	-322599	-110877
		3383.57	-136071	-328346	-110984
		3384.55	-133318	-330953	-110492
		3385.52	-129434	-330540	-109467
		3386.5	-126775	-328556	-107963
		3387.48	-124411	-325767	-105527
		3388.46	-122479	-321268	-103149
		3389.43	-119691	-315121	-100947
		3390.41	-117479	-308783	-98447.5
		3391.39	-114234	-301367	-95666.5
		3392.37	-110923	-293447	-93020.5
		3393.34	-107300	-284610	-91551.5
		3394.32	-102536	-274676	-90697.5
		3395.3	-98921.2	-264754	-89102.5
		3396.28	-95479.2	-255228	-86901.5
		3397.25	-92330.2	-247649	-84295.5
		3398.23	-89673.2	-239686	-81022.5
		3399.21	-86789.2	-231121	-77988.5
		3400.19	-84059.2	-223805	-74031.5
		3401.16	-83094.2	-217088	-69797.5
		3402.14	-82592.2	-209993	-66259.5
		3403.12	-82231.2	-203058	-62789.5
		3404.1	-81805.2	-195908	-59247.5
		3405.07	-80673.2	-186923	-57310.5
		3406.05	-79098.2	-178073	-55549.5
		3407.03	-76097.2	-168223	-52728.5
		3408.01	-71938.2	-157667	-50749.5
		3408.98	-68861.2	-148256	-48837.5
		3409.96	-65190.2	-138770	-47543.5
		3410.94	-60968.2	-130040	-46583.5
		3411.92	-57899.2	-122711	-45554.5
		3412.89	-54939.2	-116264	-44246.5
		3413.87	-52172.2	-109836	-43031.5
		3414.85	-50325.2	-104505	-41592.5
		3415.83	-49134.2	-100128	-40421.5
		3416.8	-49072.2	-96494.6	-40026.5
		3417.78	-48817.2	-92892.6	-40704.5
		3418.76	-47426.2	-88590.6	-41675.5
		3419.74	-46633.2	-84740.6	-42405.5
		3420.71	-47077.2	-82898.6	-41498.5
		3421.69	-47268.2	-79330.6	-41017.5
		3422.67	-47464.2	-75956.6	-40395.5
		3423.65	-47243.2	-73528.6	-39448.5
		3424.62	-48275.2	-72588.6	-37991.5
		3425.6	-49366.2	-72224.6	-37736.5
		3426.58	-49322.2	-70204.6	-38549.5
		3427.56	-48247.2	-66885.6	-38975.5
		3428.53	-46745.2	-63600.6	-39268.5
		3429.51	-45736.2	-60718.6	-39069.5
		3430.49	-43994.2	-59119.6	-37074.5
		3431.47	-43153.2	-57157.6	-34487.5
		3432.44	-42000.2	-54731.6	-31962.5
		3433.42	-41315.2	-53569.6	-29219.5
		3434.4	-40486.2	-51863.6	-27218.5
		3435.38	-41104.2	-50364.6	-25158.5
		3436.35	-40474.2	-49051.6	-23634.5
		3437.33	-38433.2	-46785.6	-22892.5
		3438.31	-37391.2	-44833.6	-22078.5
		3439.29	-37549.2	-44376.6	-21889.5
		3440.26	-37295.2	-44049.6	-21491.5
		3441.24	-38580.2	-43650.6	-20510.5
		3442.22	-40813.2	-43836.6	-20209.5
		3443.2	-41525.2	-43227.6	-19319.5
		3444.17	-39584.2	-41472.6	-19896.5
		3445.15	-36445.2	-39215.6	-20588.5
		3446.13	-35123.2	-38377.6	-20868.5
		3447.11	-34550.2	-37416.6	-21269.5
		3448.08	-34337.2	-35723.6	-21260.5
		3449.06	-34490.2	-35568.6	-20082.5
		3450.04	-34277.2	-35104.6	-19067.5
		3451.02	-33267.2	-33383.6	-17971.5
		3451.99	-33987.2	-31331.6	-16773.5
		3452.97	-33689.2	-28654.6	-16646.5
		3453.95	-33681.2	-25945.6	-16904.5
		3454.93	-32492.2	-22313.6	-16320.5
		3455.9	-30564.2	-17929.6	-15543.5
		3456.88	-29997.2	-15505.6	-15765.5
		3457.86	-31241.2	-15711.6	-16670.5
		3458.84	-33515.2	-17370.6	-18368.5
		3459.81	-33747.2	-18212.6	-19545.5
		3460.79	-33036.2	-17067.6	-20505.5
		3461.77	-31266.2	-16229.6	-22106.5
		3462.75	-30404.2	-16129.6	-23119.5
		3463.72	-30561.2	-16641.6	-22961.5
		3464.7	-31615.2	-17261.6	-21504.5
		3465.68	-33555.2	-18434.6	-18933.5
		3466.66	-33431.2	-17842.6	-17294.5
		3467.63	-32385.2	-17072.6	-15979.5
		3468.61	-31281.2	-17722.6	-15319.5
		3469.59	-31033.2	-17867.6	-13806.5
		3470.57	-30938.2	-18667.6	-12935.5
		3471.54	-30338.2	-18157.6	-12428.5
		3472.52	-29504.2	-17963.6	-12122.5
		3473.5	-27318.2	-15629.6	-12666.5
		3474.48	-25098.2	-13906.6	-12579.5
		3475.45	-23493.2	-12173.6	-12970.5
		3476.43	-21083.2	-8938.56	-13033.5
		3477.41	-17896.2	-4598.56	-13886.5
		3478.39	-16969.2	-1322.56	-14575.5
		3479.36	-16583.2	237.44	-14754.5
		3480.34	-17276.2	272.44	-14464.5
		3481.32	-18117.2	230.44	-12996.5
		3482.3	-19286.2	-295.56	-11139.5
		3483.27	-19391.2	-341.56	-10034.5
		3484.25	-19752.2	-192.56	-9716.54
		3485.23	-20493.2	-642.56	-9077.54
		3486.21	-20984.2	-1169.56	-8382.54
		3487.18	-20231.2	-1427.56	-7453.54
		3488.16	-20369.2	-2208.56	-7075.54
		3489.14	-20362.2	-2795.56	-7153.54
		3490.12	-19911.2	-3335.56	-7333.54
		3491.09	-19383.2	-2009.56	-6559.54
		3492.07	-18287.2	-536.56	-6069.54
		3493.05	-18932.2	-680.56	-5892.54
		3494.03	-19310.2	-380.56	-6066.54
		3495	-18677.2	-1460.56	-5875.54
		3495.98	-17072.2	-1789.56	-6209.54
		3496.96	-14314.2	-1852.56	-6812.54
		3497.94	-11731.2	-1015.56	-6769.54
		3498.91	-7865.18	1575.44	-6804.54
		3499.89	-4963.18	2744.44	-6052.54
		3500.87	-3607.18	4163.44	-5154.54
		3501.85	-4416.18	4292.44	-4530.54
		3502.82	-4517.18	4175.44	-4608.54
		3503.8	-3881.18	3620.44	-5295.54
		3504.78	-3986.18	2396.44	-6134.54
		3505.76	-3065.18	2006.44	-6595.54
		3506.73	-1892.18	2915.44	-7057.54
		3507.71	-976.176	3135.44	-7537.54
		3508.69	-771.176	2705.44	-6859.54
		3509.67	-2339.18	1060.44	-6923.54
		3510.65	-3465.18	-622.56	-7808.54
		3511.62	-5038.18	-289.56	-8145.54
		3512.6	-5473.18	136.44	-7865.54
		3513.58	-5733.18	555.44	-6733.54
		3514.55	-5425.18	1242.44	-5629.54
		3515.53	-5260.18	1794.44	-3973.54
		3516.51	-4594.18	1742.44	-2464.54
		3517.49	-3757.18	2517.44	-129.543
		3518.47	-913.176	4181.44	750.457
		3519.44	2.82422	3580.44	364.457
		3520.42	1923.82	3400.44	-51.543
		3521.4	3828.82	3598.44	-1031.54
		3522.38	4370.82	4774.44	-1559.54
		3523.35	4063.82	4576.44	-1495.54
		3524.33	2889.82	4983.44	-945.543
		3525.31	2640.82	3052.44	-1093.54
		3526.29	4083.82	1574.44	-1459.54
		3527.26	4934.82	1588.44	-2031.54
		3528.24	5008.82	3307.44	-2945.54
		3529.22	4238.82	3962.44	-3532.54
		3530.2	2920.82	3697.44	-4287.54
		3531.17	1824.82	3412.44	-3971.54
		3532.15	513.824	4277.44	-2821.54
		3533.13	-282.176	5049.44	-1766.54
		3534.11	-586.176	6181.44	-1437.54
		3535.08	-2519.18	4993.44	-1869.54
		3536.06	-4871.18	2658.44	-1927.54
		3537.04	-4986.18	1491.44	-2516.54
		3538.02	-4175.18	675.44	-3831.54
		3538.99	-2323.18	1377.44	-4788.54
		3539.97	-1058.18	2991.44	-6189.54
		3540.95	-447.176	3438.44	-6989.54
		3541.93	-430.176	4105.44	-7282.54
		3542.9	-1699.18	2923.44	-7216.54
		3543.88	-766.176	3604.44	-6171.54
		3544.86	641.824	4188.44	-4761.54
		3545.84	1207.82	4461.44	-4108.54
		3546.81	1152.82	3552.44	-3822.54
		3547.79	1016.82	3863.44	-4232.54
		3548.77	1678.82	4582.44	-3960.54
		3549.75	1283.82	4643.44	-4305.54
		3550.72	90.8242	3715.44	-4865.54
		3551.7	-926.176	2560.44	-4356.54
		3552.68	-1841.18	893.44	-4068.54
		3553.66	-2400.18	-671.56	-3572.54
		3554.63	-2003.18	-585.56	-2841.54
		3555.61	-1600.18	-877.56	-1030.54
		3556.59	-1224.18	-472.56	-281.543
		3557.57	-499.176	567.44	-606.543
		3558.54	1115.82	3007.44	-1608.54
		3559.52	1979.82	4781.44	-2502.54
		3560.5	2560.82	6819.44	-4149.54
		3561.48	2907.82	7771.44	-4028.54
		3562.45	3680.82	9811.44	-3941.54
		3563.43	4875.82	11181.4	-4276.54
		3564.41	4438.82	10839.4	-3976.54
		3565.39	4443.82	10358.4	-3316.54
		3566.36	3704.82	8683.44	-3548.54
		3567.34	3490.82	7610.44	-3355.54
		3568.32	5296.82	8199.44	-4577.54
		3569.3	7561.82	10311.4	-5197.54
		3570.27	9129.82	11979.4	-5568.54
		3571.25	8932.82	12515.4	-5339.54
		3572.23	9069.82	12141.4	-4602.54
		3573.21	8993.82	11604.4	-4597.54
		3574.18	7506.82	11284.4	-4113.54
		3575.16	6067.82	10371.4	-3522.54
		3576.14	4150.82	9095.44	-3260.54
		3577.12	2849.82	7515.44	-3304.54
		3578.09	2164.82	6786.44	-3207.54
		3579.07	2797.82	6787.44	-3245.54
		3580.05	3855.82	6717.44	-2659.54
		3581.03	4660.82	7706.44	-2773.54
		3582	3854.82	7487.44	-3554.54
		3582.98	4110.82	7044.44	-3918.54
		3583.96	5209.82	7319.44	-4789.54
		3584.94	5731.82	7917.44	-4721.54
		3585.91	5666.82	7241.44	-4711.54
		3586.89	6571.82	6798.44	-4306.54
		3587.87	8435.82	7913.44	-3629.54
		3588.85	8434.82	8423.44	-3093.54
		3589.82	9095.82	11131.4	-1989.54
		3590.8	8581.82	12344.4	-170.543
		3591.78	6655.82	11178.4	1741.46
		3592.76	5376.82	11336.4	2225.46
		3593.73	4378.82	10962.4	2284.46
		3594.71	6186.82	11725.4	2339.46
		3595.69	7535.82	12753.4	3357.46
		3596.67	7099.82	11104.4	3139.46
		3597.64	6954.82	9704.44	3459.46
		3598.62	8271.82	10787.4	3315.46
		3599.6	9492.82	11689.4	3640.46
		3600.58	10633.8	11936.4	3515.46
		3601.55	10639.8	11219.4	1811.46
		3602.53	10921.8	11418.4	92.457
		3603.51	12459.8	11936.4	-1224.54
		3604.49	12600.8	13548.4	-1984.54
		3605.46	12734.8	13793.4	-1475.54
		3606.44	11252.8	14338.4	-1490.54
		3607.42	9873.82	14251.4	-1756.54
		3608.4	7539.82	13972.4	-1624.54
		3609.37	4571.82	12259.4	-1960.54
		3610.35	2335.82	10060.4	-2205.54
		3611.33	588.824	8509.44	-1443.54
		3612.31	-1966.18	6957.44	-630.543
		3613.28	-3019.18	7099.44	-11.543
		3614.26	-2992.18	7392.44	376.457
		3615.24	-3379.18	7005.44	101.457
		3616.22	-3945.18	6733.44	-671.543
		3617.19	-3644.18	6775.44	-515.543
		3618.17	-2137.18	6692.44	-699.543
		3619.15	-791.176	7898.44	-813.543
		3620.13	-10.1758	9454.44	-1071.54
		3621.1	-1302.18	10155.4	-1057.54
		3622.08	-1942.18	11370.4	-1162.54
		3623.06	-3646.18	12355.4	-1501.54
		3624.04	-3249.18	13747.4	-2638.54
		3625.01	-2750.18	14840.4	-4093.54
		3625.99	-1801.18	15750.4	-4242.54
		3626.97	-410.176	17488.4	-4717.54
		3627.95	918.824	19962.4	-4571.54
		3628.92	1804.82	20672.4	-4460.54
		3629.9	2544.82	20521.4	-5196.54
		3630.88	2829.82	18999.4	-5102.54
		3631.86	4162.82	18767.4	-4747.54
		3632.83	4662.82	18553.4	-4198.54
		3633.81	4360.82	18360.4	-3540.54
		3634.79	5411.82	18406.4	-3796.54
		3635.77	7438.82	19328.4	-3432.54
		3636.74	8754.82	18560.4	-3865.54
		3637.72	7219.82	17140.4	-4895.54
		3638.7	5913.82	16532.4	-6081.54
		3639.68	5298.82	15591.4	-6579.54
		3640.65	5648.82	15166.4	-6505.54
		3641.63	6374.82	15679.4	-6344.54
		3642.61	7081.82	16623.4	-5807.54
		3643.59	7764.82	18671.4	-5856.54
		3644.56	7141.82	20102.4	-5162.54
		3645.54	6673.82	19896.4	-4399.54
		3646.52	8464.82	21212.4	-4120.54
		3647.5	10642.8	21734.4	-4176.54
		3648.47	10813.8	21027.4	-3713.54
		3649.45	11305.8	20505.4	-2700.54
		3650.43	10373.8	20045.4	-1538.54
		3651.41	10043.8	19804.4	-1425.54
		3652.39	10123.8	20418.4	-1434.54
		3653.36	10480.8	21918.4	-1384.54
		3654.34	9551.82	22389.4	-1433.54
		3655.32	8977.82	21387.4	-1150.54
		3656.29	7796.82	20279.4	-156.543
		3657.27	7259.82	19069.4	673.457
		3658.25	6242.82	17340.4	901.457
		3659.23	5178.82	15618.4	832.457
		3660.21	4060.82	13258.4	986.457
		3661.18	3059.82	11263.4	272.457
		3662.16	3336.82	10862.4	-749.543
		3663.14	4318.82	11527.4	-1230.54
		3664.12	6096.82	12655.4	-943.543
		3665.09	8354.82	15317.4	362.457
		3666.07	10277.8	17008.4	2136.46
		3667.05	11429.8	18903.4	2822.46
		3668.03	12144.8	20197.4	2682.46
		3669	12096.8	20206.4	2501.46
		3669.98	10829.8	18745.4	2183.46
		3670.96	8628.82	15335.4	2431.46
		3671.94	9262.82	13187.4	2315.46
		3672.91	10957.8	12164.4	2332.46
		3673.89	12745.8	12129.4	2081.46
		3674.87	14041.8	12492.4	1669.46
		3675.85	14545.8	12658.4	1531.46
		3676.82	15439.8	13557.4	1418.46
		3677.8	15550.8	14263.4	1012.46
		3678.78	13117.8	13277.4	1811.46
		3679.76	11212.8	11725.4	2665.46
		3680.73	10558.8	11191.4	3868.46
		3681.71	9409.82	10513.4	5465.46
		3682.69	9603.82	11418.4	6003.46
		3683.67	8243.82	10899.4	5603.46
		3684.64	7756.82	11364.4	4574.46
		3685.62	8472.82	12907.4	4449.46
		3686.6	7705.82	13387.4	4006.46
		3687.58	8197.82	13556.4	3842.46
		3688.55	9960.82	14197.4	4345.46
		3689.53	12038.8	14723.4	4027.46
		3690.51	13507.8	14639.4	4634.46
		3691.49	13301.8	13877.4	5368.46
		3692.46	13677.8	13529.4	5313.46
		3693.44	13560.8	13029.4	4061.46
		3694.42	13871.8	12841.4	2816.46
		3695.4	14358.8	12705.4	1334.46
		3696.37	15234.8	13132.4	864.457
		3697.35	14306.8	12949.4	529.457
		3698.33	13633.8	13132.4	644.457
		3699.31	13852.8	13370.4	602.457
		3700.28	12747.8	12507.4	1573.46
		3701.26	10853.8	10148.4	1878.46
		3702.24	8472.82	7940.44	2159.46
		3703.22	7926.82	6850.44	2771.46
		3704.19	7183.82	6657.44	3153.46
		3705.17	6332.82	7612.44	3191.46
		3706.15	5059.82	8346.44	3336.46
		3707.13	6369.82	9657.44	3694.46
		3708.1	8438.82	12132.4	4353.46
		3709.08	9124.82	14253.4	4126.46
		3710.06	8359.82	16260.4	4139.46
		3711.04	7814.82	16889.4	3683.46
		3712.01	8253.82	17192.4	3066.46
		3712.99	8798.82	16805.4	2020.46
		3713.97	8155.82	15080.4	947.457
		3714.95	7280.82	12681.4	-175.543
		3715.92	7765.82	11568.4	-1794.54
		3716.9	8162.82	10621.4	-2240.54
		3717.88	9512.82	10407.4	-1951.54
		3718.86	11074.8	10889.4	-1996.54
		3719.83	12194.8	11016.4	-2079.54
		3720.81	12970.8	11450.4	-2273.54
		3721.79	12557.8	11392.4	-2399.54
		3722.77	11519.8	9766.44	-2402.54
		3723.74	11084.8	8399.44	-1878.54
		3724.72	11794.8	8887.44	357.457
		3725.7	11925.8	8885.44	2342.46
		3726.68	11769.8	10001.4	3893.46
		3727.65	11382.8	11548.4	4931.46
		3728.63	11359.8	14318.4	4882.46
		3729.61	10279.8	15241.4	5102.46
		3730.59	9790.82	15778.4	5479.46
		3731.56	9365.82	16074.4	6244.46
		3732.54	8991.82	16075.4	6421.46
		3733.52	8392.82	14298.4	7405.46
		3734.5	7235.82	11818.4	7565.46
		3735.47	5073.82	10606.4	7675.46
		3736.45	2876.82	9244.44	8244.46
		3737.43	1793.82	7899.44	8323.46
		3738.41	1352.82	6886.44	8073.46
		3739.38	1476.82	6063.44	7919.46
		3740.36	1875.82	5616.44	8705.46
		3741.34	1581.82	5527.44	9630.46
		3742.32	2714.82	6461.44	10335.5
		3743.29	4549.82	7945.44	11282.5
		3744.27	5130.82	10023.4	11821.5
		3745.25	4189.82	10873.4	11830.5
		3746.23	2994.82	10494.4	11124.5
		3747.2	3993.82	10840.4	10261.5
		3748.18	5148.82	11080.4	10267.5
		3749.16	6069.82	11728.4	10648.5
		3750.14	7477.82	12068.4	10612.5
		3751.11	8771.82	13315.4	11420.5
		3752.09	10528.8	14416.4	11920.5
		3753.07	11671.8	14011.4	12173.5
		3754.05	12473.8	14369.4	12013.5
		3755.02	13360.8	15485.4	11572.5
		3756	12773.8	15875.4	11732.5
		3756.98	11921.8	16080.4	12063.5
		3757.96	11602.8	15510.4	12474.5
		3758.93	11441.8	15279.4	12072.5
		3759.91	11387.8	15176.4	10735.5
		3760.89	12050.8	16257.4	9395.46
		3761.87	13508.8	19016.4	8159.46
		3762.84	13770.8	21696.4	6215.46
		3763.82	13250.8	23369.4	4644.46
		3764.8	14214.8	25057.4	4190.46
		3765.78	15244.8	26462.4	3255.46
		3766.75	14458.8	25764.4	3209.46
		3767.73	14594.8	25064.4	3853.46
		3768.71	13064.8	23464.4	3763.46
		3769.69	10948.8	21991.4	3371.46
		3770.66	8646.82	21175.4	1765.46
		3771.64	7148.82	20694.4	-775.543
		3772.62	6965.82	21216.4	-2400.54
		3773.6	7396.82	21436.4	-3240.54
		3774.57	7584.82	20904.4	-3746.54
		3775.55	7978.82	19555.4	-3743.54
		3776.53	7594.82	19040.4	-2186.54
		3777.51	7032.82	18623.4	-1341.54
		3778.48	6083.82	16970.4	-600.543
		3779.46	6643.82	15831.4	1246.46
		3780.44	6825.82	14307.4	1944.46
		3781.42	5714.82	13972.4	1918.46
		3782.39	4950.82	13557.4	2537.46
		3783.37	5634.82	14277.4	2541.46
		3784.35	5563.82	14022.4	3208.46
		3785.33	6200.82	14205.4	4666.46
		3786.3	6190.82	13714.4	6572.46
		3787.28	6476.82	12708.4	7496.46
		3788.26	8567.82	13345.4	8341.46
		3789.24	10886.8	14710.4	9303.46
		3790.21	12587.8	16596.4	9458.46
		3791.19	13299.8	17284.4	8699.46
		3792.17	14067.8	18425.4	7587.46
		3793.15	14522.8	19723.4	7180.46
		3794.12	14833.8	20166.4	6725.46
		3795.1	14247.8	20876.4	5792.46
		3796.08	14065.8	21320.4	4562.46
		3797.06	13654.8	20324.4	2837.46
		3798.03	14613.8	21434.4	2370.46
		3799.01	13572.8	21031.4	1973.46
		3799.99	14069.8	21771.4	2413.46
		3800.97	14865.8	22848.4	3358.46
		3801.95	16450.8	25603.4	4330.46
		3802.92	18247.8	27070.4	5722.46
		3803.9	18435.8	27506.4	6897.46
		3804.88	17658.8	27432.4	7138.46
		3805.86	15951.8	26407.4	6979.46
		3806.83	13632.8	26871.4	7073.46
		3807.81	12933.8	27960.4	7102.46
		3808.79	11653.8	27151.4	7388.46
		3809.77	11689.8	27085.4	7800.46
		3810.74	12026.8	27143.4	7762.46
		3811.72	11256.8	26975.4	6203.46
		3812.7	10668.8	26209.4	5554.46
		3813.68	10946.8	25650.4	5727.46
		3814.65	10579.8	25133.4	5858.46
		3815.63	11642.8	25498.4	6647.46
		3816.61	12229.8	24809.4	6257.46
		3817.59	13570.8	24836.4	6623.46
		3818.56	14802.8	25364.4	7781.46
		3819.54	16532.8	25936.4	7851.46
		3820.52	17224.8	26220.4	8437.46
		3821.5	17592.8	25445.4	8827.46
		3822.47	17037.8	23444.4	8966.46
		3823.45	17232.8	22091.4	9117.46
		3824.43	16204.8	21231.4	9094.46
		3825.41	14799.8	20247.4	9324.46
		3826.38	13680.8	19991.4	9686.46
		3827.36	11346.8	19802.4	9555.46
		3828.34	10052.8	19560.4	9804.46
		3829.32	9447.82	20527.4	9737.46
		3830.29	9230.82	21047.4	9092.46
		3831.27	8940.82	21342.4	7570.46
		3832.25	9020.82	19525.4	6300.46
		3833.23	9660.82	18021.4	4581.46
		3834.2	10843.8	17769.4	3530.46
		3835.18	12527.8	18306.4	2466.46
		3836.16	15422.8	19773.4	1745.46
		3837.14	16849.8	20068.4	1103.46
		3838.11	16609.8	20140.4	1130.46
		3839.09	16763.8	21971.4	2277.46
		3840.07	17381.8	24374.4	3590.46
		3841.05	18105.8	26029.4	3706.46
		3842.02	18027.8	26239.4	4354.46
		3843	18028.8	25500.4	5423.46
		3843.98	17536.8	23479.4	7200.46
		3844.96	16233.8	21653.4	8350.46
		3845.93	14815.8	19342.4	9816.46
		3846.91	13101.8	17951.4	10493.5
		3847.89	11605.8	17711.4	10664.5
		3848.87	10117.8	17302.4	9613.46
		3849.84	9510.82	16407.4	8625.46
		3850.82	9047.82	15874.4	9311.46
		3851.8	8533.82	15419.4	9123.46
		3852.78	8785.82	15664.4	9196.46
		3853.75	9796.82	15697.4	9887.46
		3854.73	12108.8	15794.4	10594.5
		3855.71	13577.8	15528.4	12026.5
		3856.69	14408.8	16269.4	13341.5
		3857.66	15202.8	17408.4	14971.5
		3858.64	14597.8	17850.4	14646.5
		3859.62	14735.8	18161.4	13721.5
		3860.6	15503.8	18001.4	12160.5
		3861.57	16127.8	17735.4	12372.5
		3862.55	16418.8	18199.4	12805.5
		3863.53	16679.8	20489.4	13010.5
		3864.51	16746.8	21714.4	12651.5
		3865.48	17054.8	21468.4	12319.5
		3866.46	17310.8	21448.4	11133.5
		3867.44	17576.8	21139.4	9512.46
		3868.42	16561.8	19469.4	8609.46
		3869.39	17157.8	19563.4	8871.46
		3870.37	18016.8	20026.4	9375.46
		3871.35	18465.8	20920.4	10867.5
		3872.33	17832.8	21840.4	12022.5
		3873.3	17253.8	21951.4	13362.5
		3874.28	17436.8	22572.4	13929.5
		3875.26	16867.8	23241.4	13552.5
		3876.24	16496.8	22528.4	13316.5
		3877.21	15270.8	22889.4	13235.5
		3878.19	13329.8	23796.4	13432.5
		3879.17	12052.8	24007.4	13847.5
		3880.15	9990.82	22771.4	14310.5
		3881.12	8787.82	20173.4	14689.5
		3882.1	9113.82	18037.4	14410.5
		3883.08	10186.8	16362.4	14586.5
		3884.06	12150.8	16667.4	15319.5
		3885.03	15227.8	17551.4	15511.5
[truncated: 58 more rows]

## Sheet: Fig. 5. redox titration
		Fig. 5a					Fig. 5b
[truncated: 1,025 more rows]

## Sheet: Fig. 7 - SEC and CD 
				Fig. 7a						Fig. 7c								Fig. 7d
[truncated: 8,202 more rows]

[truncated: 4 more sheets: Fig. 8 qRT-PCR, Supplementary Fig. 4, Supplementary Fig. 7, Supplementary Table 1]
